# Supplementary material for: Hyperosmotic stress memory in Arabidopsis is mediated by distinct epigenetically labile sites in the genome and is restricted in the male germline by DNA glycosylase activity
Source: eLife. 2016 May 31;5:e13546. doi: 10.7554/eLife.13546 (PMC4887212; doi:10.7554/eLife.13546)
Supplement: Supplementary file 1. [file elife-13546-supp1.xlsx]

## Sheet: Sheet1
	Sample name	Sequencing library ID	Replicate	Sample ID	Unique mapped reads	Total positions covered:				Methylated positions:				False methylation rate (%)	Average coverage
						All contexts	CG	CHG	CHH	All contexts	CG	CHG	CHH		per strand (x)
Pollen	Sperm cell, control	SC_Control	1	C_I_SC	36839456	40835684	5313627	5847250	29674807	3779006	1700361	1023656	1054989	0.173295	9.86463
	Vegetative nucleus, control	VN_Control	1	C_I_VN	37041378	40104367	5201252	5729712	29173403	3521209	1144101	693620	1683488	0.16048	8.43501
	Sperm cell, control	SC_Control	2	C_II_SC	45709486	41365556	5377353	5910595	30077608	4097202	1751571	1088493	1257138	0.158714	12.6626
	Vegetative nucleus, control	VN_Control	2	C_II_VN	49666057	41291117	5366343	5898073	30026701	5190437	1638232	1023405	2528800	0.0489237	12.5216
	Sperm cell, control	SC_Control	3	C_III_SC	47027759	41383786	5380658	5913811	30089317	4073397	1750245	1091281	1231871	0.377542	13.1292
	Vegetative nucleus, control	VN_Control	3	C_III_VN	43796684	40946368	5317000	5850425	29778943	4783877	1571971	965986	2245920	0.128903	10.5177
	Sperm cell, 25mM NaCl	SC_25mM_NaCl	1	25mM_I_SC	46230055	40836851	5305272	5838709	29692870	3628454	1680758	992871	954825	0.0985222	9.40904
	Vegetative nucleus 25mM NaCl	VN_25mM_NaCl	1	25mM_I_VN	39600977	40991237	5322738	5856140	29812359	4833453	1640454	999318	2193681	0.158587	10.749
	Sperm cell, 25mM NaCl	SC_25mM_NaCl	2	25mM_II_SC	97328377	41566516	5405496	5936521	30224499	4078123	1754151	1109105	1214867	0.452284	19.8192
	Vegetative nucleus 25mM NaCl	VN_25mM_NaCl	2	25mM_II_VN	29165443	40192000	5220582	5750937	29220481	4454728	1479446	901751	2073531	0.130412	8.31916
	Sperm cell, 25mM NaCl	SC_25mM_NaCl	3	25mM_III_SC	44547212	41358961	5376541	5909891	30072529	4071061	1749179	1087762	1234120	0.130412	12.7965
	Vegetative nucleus 25mM NaCl	VN_25mM_NaCl	3	25mM_III_VN	80146775	35223306	4544996	5008955	25669355	2560066	1035248	519020	1005798	0.471809	5.23537
	Sperm cell, 75mM NaCl	SC_75mM_NaCl	1	75mM_I_SC	66325211	41522954	5401760	5933389	30187805	4205932	1763815	1119559	1322558	0.161812	17.8592
	Vegetative nucleus 75mM NaCl	VN_75mM_NaCl	1	75mM_I_VN	59568523	40877136	5302144	5834052	29740940	4591614	1516820	921381	2153413	0.129702	10.4225
	Sperm cell, 75mM NaCl	SC_75mM_NaCl	2	75mM_II_SC	48072587	41362886	5378434	5911869	30072583	4107841	1745578	1092285	1269978	0.158521	13.3816
	Vegetative nucleus 75mM NaCl	VN_75mM_NaCl	2	75mM_II_VN	59817442	40688978	5274914	5806055	29608009	4422896	1498399	896034	2028463	0.403633	9.83583
	Sperm cell, 75mM NaCl	SC_75mM_NaCl	3	75mM_III_SC	113846071	41533632	5401218	5932898	30199516	3992754	1753800	1091123	1147831	0.192092	16.5079
	Vegetative nucleus 75mM NaCl	VN_75mM_NaCl	3	75mM_III_VN	54909924	28868659	3724526	4101430	21042703	1784740	769852	354274	660614	0.239088	3.81221
Leaves, Generation 1	P0 control	S1_Control	1	S1_C_1	28983681	38670050	5000380	5529070	28140600	3182011	1430180	659388	1092443	0.132735	6.99257
	P0 control	S1_Control	2	S1_C_2	35841097	40340754	5250019	5784442	29306293	3907426	1603441	821918	1482067	0.202245	9.2417
	P0 25mM NaCl	S1_25mM_NaCl	1	S1_25_1	56458202	41347647	5379923	5912432	30055292	5063170	1695580	980670	2386920	0.162404	14.1093
	P0 25mM NaCl	S1_25mM_NaCl	2	S1_25_2	52293803	41309997	5371247	5903942	30034808	4884613	1678469	950467	2255677	0.107763	13.0722
	P0 75mM NaCl	S1_75mM_NaCl	1	S1_75_1	53842470	41382468	5381431	5914417	30086620	4718789	1696979	956082	2065728	0.164238	13.7126
	P0 75mM NaCl	S1_75mM_NaCl	2	S1_75_2	29824742	39310462	5093731	5625396	28591335	3474981	1471636	702759	1300586	0.119385	7.59171
	P1 control	F1_Control	1	NS1F1_C_1	57070675	40874831	5315477	5848358	29710996	3763129	1634025	814970	1314134	0.169326	10.9015
	P1 control	F1_Control	2	NS1F1_C_2	42032174	40930293	5318193	5853817	29758283	3905609	1647796	836805	1421008	0.205587	10.3371
	P1 25mM NaCl	F1_25mM_NaCl	1	NS1F1_25_1	76676411	41345382	5377051	5909229	30059102	4079292	1686457	893157	1499678	0.11049	14.4977
	P1 25mM NaCl	F1_25mM_NaCl	2	NS1F1_25_2	73943062	41395876	5378389	5911463	30106024	4099685	1689235	893130	1517320	0.172968	14.5495
	P1 75mM NaCl	F1_75mM_NaCl	1	NS1F1_75_1	45991898	40887801	5314519	5848942	29724340	3838083	1646705	831574	1359804	0.211275	10.3399
	P1 75mM NaCl	F1_75mM_NaCl	2	NS1F1_75_2	66936364	41339875	5372578	5906091	30061206	4029501	1685480	878892	1465129	0.174812	13.3507
	P2 control	F2_Control	1	NS1F2_C_1	51805075	41200543	5351705	5886104	29962734	4002022	1661911	841954	1498157	0.11512	12.2058
	P2 control	F2_Control	2	NS1F2_C_2	69215535	41443176	5389258	5920933	30132985	4362206	1703994	917582	1740630	0.12286	15.6209
	P2 25mM NaCl	F2_25mM_NaCl	1	NS1F2_25_1	47177182	41296589	5368342	5902333	30025914	4258970	1689681	887543	1681746	0.137494	12.5877
	P2 25mM NaCl	F2_25mM_NaCl	2	NS1F2_25_2	54257209	41383875	5380718	5913897	30089260	4351300	1703161	908029	1740110	0.107692	13.1736
	P2 75mM NaCl	F2_75mM_NaCl	1	NS1F2_75_1	44154313	41130082	5348886	5882302	29898894	4141155	1675805	868789	1596561	0.142976	11.5231
	P2 75mM NaCl	F2_75mM_NaCl	2	NS1F2_75_2	39345129	40866870	5316978	5851211	29698681	4016009	1652818	842355	1520836	0.111028	10.5339
Leaves, Generation 3	P0 control	S3_Control	1	S3_C_1	62751764	41464833	5391698	5923708	30149427	4413323	1713178	925860	1774285	0.128327	14.728
	P0 control	S3_Control	2	S3_C_2	52487985	41148263	5349507	5882946	29915810	4349973	1678667	895292	1776014	0.134241	11.9832
	P0 25mM NaCl	S3_25mM_NaCl	1	S3_25_1	33713766	40232216	5239759	5772452	29220005	3935499	1609065	815430	1511004	0.20889	8.97861
	P0 25mM NaCl	S3_25mM_NaCl	2	S3_25_2	84000952	41572656	5407972	5939333	30225351	4559247	1722186	962499	1874562	0.150864	20.2022
	P0 75mM NaCl	S3_75mM_NaCl	1	S3_75_1	63840088	41466409	5390430	5923274	30152705	4514102	1709519	938857	1865726	0.125112	15.3154
	P0 75mM NaCl	S3_75mM_NaCl	2	S3_75_2	75609547	41510632	5396113	5928285	30186234	4610325	1712459	948077	1949789	0.125112	16.9249
	P1 control	F1_Control	1	NS3F1_C_1	47218625	41272040	5367527	5900757	30003756	4336901	1698101	906157	1732643	0.156936	12.7523
	P1 control	F1_Control	2	NS3F1_C_2	111203920	41616065	5414667	5945759	30255639	4592941	1722314	973549	1897078	0.110301	25.6382
	P1 25mM NaCl	F1_25mM_NaCl	1	NS3F1_25_1	75082045	41507740	5396390	5928684	30182666	4315310	1718854	929011	1667445	0.194374	16.3701
	P1 25mM NaCl	F1_25mM_NaCl	2	NS3F1_25_2	85717462	41536185	5403326	5935091	30197768	4423679	1726819	952503	1744357	0.380207	18.3454
	P1 75mM NaCl	F1_75mM_NaCl	1	NS3F1_75_1	64728765	41299786	5379248	5911997	30008541	4334413	1719819	925848	1688746	0.252804	14.3931
	P1 75mM NaCl	F1_75mM_NaCl	2	NS3F1_75_2	70618570	41515154	5398044	5929837	30187273	4529256	1737481	960465	1831310	0.203907	15.8267
	P2 control	F2_Control	1	NS3F2_C_1	48001452	41159571	5363433	5896631	29899507	4287742	1695705	902328	1689709	0.176068	12.9734
	P2 control	F2_Control	2	NS3F2_C_2	55651008	41429732	5386385	5918695	30124652	4325844	1703018	909710	1713116	0.154417	14.3732
	P2 25mM NaCl	F2_25mM_NaCl	1	NS3F2_25_1	56841052	41456062	5392634	5924344	30139084	4457029	1719758	938131	1799140	0.1229	14.5989
	P2 25mM NaCl	F2_25mM_NaCl	2	NS3F2_25_2	67412861	41569539	5405197	5936799	30227543	4557617	1729670	959513	1868434	0.167604	17.8865
	P2 75mM NaCl	F2_75mM_NaCl	1	NS3F2_75_1	53095056	41406861	5384386	5916687	30105788	4405853	1719929	920629	1765295	0.08604	14.0251
	P2 75mM NaCl	F2_75mM_NaCl	2	NS3F2_75_2	59973046	41452821	5390373	5922749	30139699	4545497	1731227	943822	1870448	0.168081	14.2511
Leaves, Generation 5	P0 control	S5_Control	1	S5_C_1	49481757	41165550	5346923	5882161	29936466	4028275	1658494	843034	1526747	0.163546	11.7211
	P0 control	S5_Control	2	S5_C_2	45643346	40824604	5303387	5838777	29682440	3815796	1622375	798327	1395094	0.131401	10.5206
	P0 25mM NaCl	S5_25mM_NaCl	1	S5_25_1	77663802	41388855	5381616	5914428	30092811	4683843	1703481	937156	2043206	0.188896	14.6884
	P0 25mM NaCl	S5_25mM_NaCl	2	S5_25_2	50050065	40754767	5296441	5829384	29628942	4316538	1618034	854512	1843992	0.136178	10.514
	P0 75mM NaCl	S5_75mM_NaCl	1	S5_75_1	31381444	39637246	5149414	5672960	28814872	3916505	1548712	792757	1575036	0.131401	7.85762
	P0 75mM NaCl	S5_75mM_NaCl	2	S5_75_2	47785221	41135466	5344866	5878448	29912152	4575475	1676070	922520	1976885	0.158889	11.575
	P1 control	F1_Control	1	NS5_F1_C_1	42761290	40920145	5313650	5848920	29757575	4107999	1633770	809462	1664767	0.0876301	10.4272
	P1 control	F1_Control	2	NS5_F1_C_2	61152338	41293982	5372629	5905602	30015751	4490083	1688542	890102	1911439	0.169331	13.3437
	P1 25mM NaCl	F1_25mM_NaCl	1	NS5_F1_25_1	40541400	40201891	5225186	5755708	29220997	3902532	1591627	785455	1525450	0.104435	8.75588
	P1 25mM NaCl	F1_25mM_NaCl	2	NS5_F1_25_2	59465815	41072556	5337208	5871885	29863463	4130515	1668679	845369	1616467	0.202165	11.7535
	P1 75mM NaCl	F1_75mM_NaCl	1	NS5_F1_75_1	48144803	40953599	5318834	5853911	29780854	4144900	1657179	833190	1654531	0.140636	10.9613
	P1 75mM NaCl	F1_75mM_NaCl	2	NS5_F1_75_2	48258926	40908856	5313585	5849074	29746197	4095363	1649444	825204	1620715	0.108359	10.8474
	P2 control	F2_Control	1	NS5F2_C_1	46737758	40563765	5259886	5795987	29507892	3852310	1611954	770039	1470317	0.396759	9.39087
	P2 control	F2_Control	2	NS5F2_C_2	44307717	39629756	5124367	5659435	28845954	3316159	1497134	659637	1159388	0.232903	7.91722
	P2 25mM NaCl	F2_25mM_NaCl	1	NS5F2_25_1	43545837	40108754	5193324	5729006	29186424	3550640	1555580	713806	1281254	0.18027	8.63256
	P2 25mM NaCl	F2_25mM_NaCl	2	NS5F2_25_2	52835739	40798675	5290642	5828630	29679403	3948590	1638582	793871	1516137	0.29335	10.3885
	P2 75mM NaCl	F2_75mM_NaCl	1	NS5F2_75_1	40009611	39382576	5092251	5623830	28666495	3384588	1490719	672695	1221174	0.276002	7.62467
	P2 75mM NaCl	F2_75mM_NaCl	2	NS5F2_75_2	57041414	40809009	5292613	5829517	29686879	4012327	1638626	803528	1570173	0.356474	10.359
