# Supplementary material for: Hyperosmotic stress memory in Arabidopsis is mediated by distinct epigenetically labile sites in the genome and is restricted in the male germline by DNA glycosylase activity
Source: eLife. 2016 May 31;5:e13546. doi: 10.7554/eLife.13546 (PMC4887212; doi:10.7554/eLife.13546)
Supplement: Supplementary file 2. [file elife-13546-supp2.xlsx]

## Sheet: Survival Rate on 150mM NaCl 
Survival rate of PI and P2 progeny of control on salt stressed plants.
P1 and P2 plants were grown on media with 150mM NaCl for two weeks
Generation	Parental Strees Treatment	Progeny	Number of plants survived (from 50 plant)	Survival Rate (%)
1	Control	P1	27	54
1	Control	P1	29	58
1	Control	P1	28	56
1	Control	P1	27	54
1	Control	P1	32	64
1	Control	P1	34	68
2	Control	P1	23	46
2	Control	P1	23	46
2	Control	P1	22	44
2	Control	P1	27	54
2	Control	P1	20	40
2	Control	P1	22	44
3	Control	P1	23	46
3	Control	P1	24	48
3	Control	P1	25	50
3	Control	P1	24	48
3	Control	P1	23	46
3	Control	P1	25	50
4	Control	P1	23	46
4	Control	P1	24	48
4	Control	P1	27	54
4	Control	P1	20	40
4	Control	P1	23	46
4	Control	P1	25	50
5	Control	P1	24	48
5	Control	P1	21	42
5	Control	P1	21	42
5	Control	P1	20	40
5	Control	P1	23	46
5	Control	P1	26	52
1	25mM NaCl	P1	32	64
1	25mM NaCl	P1	35	70
1	25mM NaCl	P1	30	60
1	25mM NaCl	P1	32	64
1	25mM NaCl	P1	33	66
1	25mM NaCl	P1	30	60
2	25mM NaCl	P1	39	78
2	25mM NaCl	P1	39	78
2	25mM NaCl	P1	36	72
2	25mM NaCl	P1	35	70
2	25mM NaCl	P1	33	66
2	25mM NaCl	P1	33	66
3	25mM NaCl	P1	39	78
3	25mM NaCl	P1	39	78
3	25mM NaCl	P1	37	74
3	25mM NaCl	P1	38	76
3	25mM NaCl	P1	36	72
3	25mM NaCl	P1	35	70
4	25mM NaCl	P1	39	78
4	25mM NaCl	P1	37	74
4	25mM NaCl	P1	42	84
4	25mM NaCl	P1	34	68
4	25mM NaCl	P1	31	62
4	25mM NaCl	P1	33	66
5	25mM NaCl	P1	34	68
5	25mM NaCl	P1	38	76
5	25mM NaCl	P1	35	70
5	25mM NaCl	P1	34	68
5	25mM NaCl	P1	31	62
5	25mM NaCl	P1	33	66
1	75mM NaCl	P1	32	64
1	75mM NaCl	P1	28	56
1	75mM NaCl	P1	26	52
1	75mM NaCl	P1	27	54
1	75mM NaCl	P1	26	52
1	75mM NaCl	P1	30	60
2	75mM NaCl	P1	37	74
2	75mM NaCl	P1	41	82
2	75mM NaCl	P1	39	78
2	75mM NaCl	P1	41	82
2	75mM NaCl	P1	45	90
2	75mM NaCl	P1	37	74
3	75mM NaCl	P1	38	76
3	75mM NaCl	P1	39	78
3	75mM NaCl	P1	43	86
3	75mM NaCl	P1	34	68
3	75mM NaCl	P1	38	76
3	75mM NaCl	P1	35	70
4	75mM NaCl	P1	35	70
4	75mM NaCl	P1	39	78
4	75mM NaCl	P1	34	68
4	75mM NaCl	P1	37	74
4	75mM NaCl	P1	35	70
4	75mM NaCl	P1	33	66
5	75mM NaCl	P1	35	70
5	75mM NaCl	P1	32	64
5	75mM NaCl	P1	31	62
5	75mM NaCl	P1	37	74
5	75mM NaCl	P1	35	70
5	75mM NaCl	P1	33	66
1	Control	P2	28	56
1	Control	P2	27	54
1	Control	P2	27	54
1	Control	P2	27	54
1	Control	P2	24	48
1	Control	P2	25	50
2	Control	P2	28	56
2	Control	P2	25	50
2	Control	P2	24	48
2	Control	P2	25	50
2	Control	P2	26	52
2	Control	P2	25	50
3	Control	P2	25	50
3	Control	P2	21	42
3	Control	P2	27	54
3	Control	P2	25	50
3	Control	P2	20	40
3	Control	P2	20	40
4	Control	P2	26	52
4	Control	P2	20	40
4	Control	P2	25	50
4	Control	P2	23	46
4	Control	P2	21	42
4	Control	P2	21	42
5	Control	P2	24	48
5	Control	P2	27	54
5	Control	P2	24	48
5	Control	P2	26	52
5	Control	P2	21	42
5	Control	P2	21	42
1	25mM NaCl	P2	23	46
1	25mM NaCl	P2	25	50
1	25mM NaCl	P2	26	52
1	25mM NaCl	P2	28	56
1	25mM NaCl	P2	20	40
1	25mM NaCl	P2	26	52
2	25mM NaCl	P2	22	44
2	25mM NaCl	P2	23	46
2	25mM NaCl	P2	22	44
2	25mM NaCl	P2	26	52
2	25mM NaCl	P2	26	52
2	25mM NaCl	P2	24	48
3	25mM NaCl	P2	18	36
3	25mM NaCl	P2	18	36
3	25mM NaCl	P2	15	30
3	25mM NaCl	P2	17	34
3	25mM NaCl	P2	20	40
3	25mM NaCl	P2	22	44
4	25mM NaCl	P2	18	36
4	25mM NaCl	P2	18	36
4	25mM NaCl	P2	25	50
4	25mM NaCl	P2	21	42
4	25mM NaCl	P2	22	44
4	25mM NaCl	P2	20	40
5	25mM NaCl	P2	24	48
5	25mM NaCl	P2	22	44
5	25mM NaCl	P2	21	42
5	25mM NaCl	P2	21	42
5	25mM NaCl	P2	23	46
5	25mM NaCl	P2	24	48
1	75mM NaCl	P2	24	48
1	75mM NaCl	P2	24	48
1	75mM NaCl	P2	28	56
1	75mM NaCl	P2	27	54
1	75mM NaCl	P2	29	58
1	75mM NaCl	P2	26	52
2	75mM NaCl	P2	20	40
2	75mM NaCl	P2	24	48
2	75mM NaCl	P2	21	42
2	75mM NaCl	P2	25	50
2	75mM NaCl	P2	25	50
2	75mM NaCl	P2	22	44
3	75mM NaCl	P2	16	32
3	75mM NaCl	P2	22	44
3	75mM NaCl	P2	15	30
3	75mM NaCl	P2	22	44
3	75mM NaCl	P2	18	36
3	75mM NaCl	P2	18	36
4	75mM NaCl	P2	24	48
4	75mM NaCl	P2	18	36
4	75mM NaCl	P2	21	42
4	75mM NaCl	P2	22	44
4	75mM NaCl	P2	17	34
4	75mM NaCl	P2	22	44
5	75mM NaCl	P2	21	42
5	75mM NaCl	P2	20	40
5	75mM NaCl	P2	24	48
5	75mM NaCl	P2	20	40
5	75mM NaCl	P2	22	44
5	75mM NaCl	P2	23	46

## Sheet: Germination rate on 200mM NaCl
Germination rate of PI and P2 progeny of control on salt stressed plants.
P1 and P2 seeds were germiated on media with 200mM NaCl for two weeks
Generation	Parental Strees Treatment	Progeny	Number of seeds germinate (from 50 seeds)	Germination Rate (%)
1	Control	P1	30	60
1	Control	P1	32	64
1	Control	P1	31	62
1	Control	P1	37	74
1	Control	P1	37	74
1	Control	P1	33	66
2	Control	P1	32	64
2	Control	P1	34	68
2	Control	P1	37	74
2	Control	P1	34	68
2	Control	P1	34	68
2	Control	P1	33	66
3	Control	P1	30	60
3	Control	P1	27	54
3	Control	P1	27	54
3	Control	P1	35	70
3	Control	P1	33	66
3	Control	P1	33	66
4	Control	P1	29	58
4	Control	P1	26	52
4	Control	P1	31	62
4	Control	P1	33	66
4	Control	P1	37	74
4	Control	P1	35	70
5	Control	P1	27	54
5	Control	P1	26	52
5	Control	P1	34	68
5	Control	P1	27	54
5	Control	P1	33	66
5	Control	P1	31	62
1	25mM NaCl	P1	33	66
1	25mM NaCl	P1	32	64
1	25mM NaCl	P1	37	74
1	25mM NaCl	P1	38	76
1	25mM NaCl	P1	39	78
1	25mM NaCl	P1	33	66
2	25mM NaCl	P1	42	84
2	25mM NaCl	P1	48	96
2	25mM NaCl	P1	49	98
2	25mM NaCl	P1	47	94
2	25mM NaCl	P1	43	86
2	25mM NaCl	P1	44	88
3	25mM NaCl	P1	42	84
3	25mM NaCl	P1	41	82
3	25mM NaCl	P1	37	74
3	25mM NaCl	P1	40	80
3	25mM NaCl	P1	47	94
3	25mM NaCl	P1	44	88
4	25mM NaCl	P1	44	88
4	25mM NaCl	P1	39	78
4	25mM NaCl	P1	38	76
4	25mM NaCl	P1	43	86
4	25mM NaCl	P1	39	78
4	25mM NaCl	P1	44	88
5	25mM NaCl	P1	38	76
5	25mM NaCl	P1	40	80
5	25mM NaCl	P1	42	84
5	25mM NaCl	P1	37	74
5	25mM NaCl	P1	39	78
5	25mM NaCl	P1	43	86
1	75mM NaCl	P1	29	58
1	75mM NaCl	P1	27	54
1	75mM NaCl	P1	32	64
1	75mM NaCl	P1	37	74
1	75mM NaCl	P1	36	72
1	75mM NaCl	P1	32	64
2	75mM NaCl	P1	47	94
2	75mM NaCl	P1	49	98
2	75mM NaCl	P1	50	100
2	75mM NaCl	P1	49	98
2	75mM NaCl	P1	46	92
2	75mM NaCl	P1	47	94
3	75mM NaCl	P1	35	70
3	75mM NaCl	P1	38	76
3	75mM NaCl	P1	35	70
3	75mM NaCl	P1	40	80
3	75mM NaCl	P1	44	88
3	75mM NaCl	P1	43	86
4	75mM NaCl	P1	38	76
4	75mM NaCl	P1	39	78
4	75mM NaCl	P1	40	80
4	75mM NaCl	P1	40	80
4	75mM NaCl	P1	42	84
4	75mM NaCl	P1	37	74
5	75mM NaCl	P1	39	78
5	75mM NaCl	P1	36	72
5	75mM NaCl	P1	41	82
5	75mM NaCl	P1	40	80
5	75mM NaCl	P1	40	80
5	75mM NaCl	P1	37	74
1	Control	P2	31	62
1	Control	P2	35	70
1	Control	P2	33	66
1	Control	P2	32	64
1	Control	P2	31	62
1	Control	P2	33	66
2	Control	P2	31	62
2	Control	P2	34	68
2	Control	P2	34	68
2	Control	P2	35	70
2	Control	P2	41	82
2	Control	P2	35	70
3	Control	P2	37	74
3	Control	P2	39	78
3	Control	P2	31	62
3	Control	P2	37	74
3	Control	P2	37	74
3	Control	P2	36	72
4	Control	P2	39	78
4	Control	P2	35	70
4	Control	P2	39	78
4	Control	P2	35	70
4	Control	P2	37	74
4	Control	P2	35	70
5	Control	P2	34	68
5	Control	P2	33	66
5	Control	P2	39	78
5	Control	P2	35	70
5	Control	P2	34	68
5	Control	P2	35	70
1	25mM NaCl	P2	34	68
1	25mM NaCl	P2	30	60
1	25mM NaCl	P2	32	64
1	25mM NaCl	P2	28	56
1	25mM NaCl	P2	26	52
1	25mM NaCl	P2	33	66
2	25mM NaCl	P2	25	50
2	25mM NaCl	P2	30	60
2	25mM NaCl	P2	25	50
2	25mM NaCl	P2	32	64
2	25mM NaCl	P2	25	50
2	25mM NaCl	P2	26	52
3	25mM NaCl	P2	18	36
3	25mM NaCl	P2	25	50
3	25mM NaCl	P2	19	38
3	25mM NaCl	P2	20	40
3	25mM NaCl	P2	20	40
3	25mM NaCl	P2	22	44
4	25mM NaCl	P2	26	52
4	25mM NaCl	P2	25	50
4	25mM NaCl	P2	24	48
4	25mM NaCl	P2	26	52
4	25mM NaCl	P2	25	50
4	25mM NaCl	P2	24	48
5	25mM NaCl	P2	30	60
5	25mM NaCl	P2	30	60
5	25mM NaCl	P2	29	58
5	25mM NaCl	P2	28	56
5	25mM NaCl	P2	25	50
5	25mM NaCl	P2	29	58
1	75mM NaCl	P2	35	70
1	75mM NaCl	P2	37	74
1	75mM NaCl	P2	38	76
1	75mM NaCl	P2	38	76
1	75mM NaCl	P2	37	74
1	75mM NaCl	P2	36	72
2	75mM NaCl	P2	32	64
2	75mM NaCl	P2	30	60
2	75mM NaCl	P2	28	56
2	75mM NaCl	P2	26	52
2	75mM NaCl	P2	29	58
2	75mM NaCl	P2	27	54
3	75mM NaCl	P2	24	48
3	75mM NaCl	P2	22	44
3	75mM NaCl	P2	18	36
3	75mM NaCl	P2	20	40
3	75mM NaCl	P2	21	42
3	75mM NaCl	P2	23	46
4	75mM NaCl	P2	28	52
4	75mM NaCl	P2	28	54
4	75mM NaCl	P2	23	46
4	75mM NaCl	P2	28	58
4	75mM NaCl	P2	28	56
4	75mM NaCl	P2	23	46
5	75mM NaCl	P2	31	62
5	75mM NaCl	P2	30	60
5	75mM NaCl	P2	30	60
5	75mM NaCl	P2	30	60
5	75mM NaCl	P2	30	60
5	75mM NaCl	P2	25	50

## Sheet: Chlorophyll content on 100mM 
Leaf chlorophyll content of PI and P2 progeny of control on salt stressed plants.
Pi and P2 plants were grown on media with 100mM NaCl for five weeks
Generation	Parental Strees Treatment	Progeny	Leaf Chlorophyll Content (μg/μl)
1	Control	P1	49.0073
1	Control	P1	56.9633
1	Control	P1	56.77
1	Control	P1	54.2469
1	Control	P1	47.4427
1	Control	P1	51.8671
2	Control	P1	46.671
2	Control	P1	38.62
2	Control	P1	36.844
2	Control	P1	36.1733
2	Control	P1	34.2553
2	Control	P1	32.0927
3	Control	P1	48.052
3	Control	P1	47.76
3	Control	P1	44.824
3	Control	P1	48.0287
3	Control	P1	46.8709
3	Control	P1	42.2949
4	Control	P1	51.762
4	Control	P1	54.0273
4	Control	P1	50.957
4	Control	P1	52.2488
4	Control	P1	50.4386
4	Control	P1	50.0083
5	Control	P1	56.4347
5	Control	P1	53.3484
5	Control	P1	59.3313
5	Control	P1	56.3715
5	Control	P1	50.0793
5	Control	P1	52.4806
1	25mM NaCl	P1	40.4987
1	25mM NaCl	P1	44.3445
1	25mM NaCl	P1	37.6435
1	25mM NaCl	P1	33.032
1	25mM NaCl	P1	48.5535
1	25mM NaCl	P1	34.1685
2	25mM NaCl	P1	61.5967
2	25mM NaCl	P1	64.146
2	25mM NaCl	P1	52.662
2	25mM NaCl	P1	64.513
2	25mM NaCl	P1	65.496
2	25mM NaCl	P1	67.4293
3	25mM NaCl	P1	76.4907
3	25mM NaCl	P1	74.256
3	25mM NaCl	P1	70.788
3	25mM NaCl	P1	74.5727
3	25mM NaCl	P1	74.0268
3	25mM NaCl	P1	81.7947
4	25mM NaCl	P1	99.25
4	25mM NaCl	P1	88.227
4	25mM NaCl	P1	85.2833
4	25mM NaCl	P1	90.039
4	25mM NaCl	P1	96.219
4	25mM NaCl	P1	87.162
5	25mM NaCl	P1	89.648
5	25mM NaCl	P1	86.3647
5	25mM NaCl	P1	83.9727
5	25mM NaCl	P1	92.6473
5	25mM NaCl	P1	74.612
5	25mM NaCl	P1	70.6973
1	75mM NaCl	P1	64.957
1	75mM NaCl	P1	45.0293
1	75mM NaCl	P1	52.7013
1	75mM NaCl	P1	53.4747
1	75mM NaCl	P1	50.0493
1	75mM NaCl	P1	47.269
2	75mM NaCl	P1	73.144
2	75mM NaCl	P1	77.43
2	75mM NaCl	P1	78.898
2	75mM NaCl	P1	74.21
2	75mM NaCl	P1	67.248
2	75mM NaCl	P1	84.344
3	75mM NaCl	P1	81.0607
3	75mM NaCl	P1	71.226
3	75mM NaCl	P1	67.662
3	75mM NaCl	P1	82.799
3	75mM NaCl	P1	92.158
3	75mM NaCl	P1	78.531
4	75mM NaCl	P1	83.776
4	75mM NaCl	P1	88.322
4	75mM NaCl	P1	92.49
4	75mM NaCl	P1	78.436
4	75mM NaCl	P1	82.0787
4	75mM NaCl	P1	92.2607
5	75mM NaCl	P1	87.47
5	75mM NaCl	P1	85.694
5	75mM NaCl	P1	77.43
5	75mM NaCl	P1	83.456
5	75mM NaCl	P1	90.406
5	75mM NaCl	P1	87.162
1	Control	P2	55.8525
1	Control	P2	52.1093
1	Control	P2	53.9809
1	Control	P2	47.318
1	Control	P2	47.192
1	Control	P2	49.4983
2	Control	P2	44.8873
2	Control	P2	60.997
2	Control	P2	52.3933
2	Control	P2	47.476
2	Control	P2	44.6427
2	Control	P2	50.0793
3	Control	P2	39.6227
3	Control	P2	45.0965
3	Control	P2	42.3596
3	Control	P2	51.8671
3	Control	P2	52.4806
3	Control	P2	46.9176
4	Control	P2	58.3068
4	Control	P2	53.1273
4	Control	P2	54.3747
4	Control	P2	55.2696
4	Control	P2	53.2685
4	Control	P2	53.2685
5	Control	P2	45.9053
5	Control	P2	53.1907
5	Control	P2	50.282
5	Control	P2	49.7927
5	Control	P2	48.052
5	Control	P2	50.4386
1	25mM NaCl	P2	55.225
1	25mM NaCl	P2	62.157
1	25mM NaCl	P2	53.6325
1	25mM NaCl	P2	45.6607
1	25mM NaCl	P2	56.847
1	25mM NaCl	P2	42.3555
2	25mM NaCl	P2	50.294
2	25mM NaCl	P2	47.05
2	25mM NaCl	P2	55.592
2	25mM NaCl	P2	49.4415
2	25mM NaCl	P2	52.5987
2	25mM NaCl	P2	59.9075
3	25mM NaCl	P2	38.194
3	25mM NaCl	P2	40.8105
3	25mM NaCl	P2	49.471
3	25mM NaCl	P2	40.704
3	25mM NaCl	P2	42.2949
3	25mM NaCl	P2	49.4983
4	25mM NaCl	P2	50.2307
4	25mM NaCl	P2	44.9267
4	25mM NaCl	P2	49.489
4	25mM NaCl	P2	40.55
4	25mM NaCl	P2	44.4215
4	25mM NaCl	P2	45.9236
5	25mM NaCl	P2	46.7005
5	25mM NaCl	P2	44.1927
5	25mM NaCl	P2	52.792
5	25mM NaCl	P2	51.6593
5	25mM NaCl	P2	45.274
5	25mM NaCl	P2	56.3713
1	75mM NaCl	P2	46.5607
1	75mM NaCl	P2	49.761
1	75mM NaCl	P2	49.992
1	75mM NaCl	P2	53.7193
1	75mM NaCl	P2	59.9596
1	75mM NaCl	P2	50.0083
2	75mM NaCl	P2	44.824
2	75mM NaCl	P2	53.526
2	75mM NaCl	P2	47.772
2	75mM NaCl	P2	55.4953
2	75mM NaCl	P2	49.9467
2	75mM NaCl	P2	47.482
3	75mM NaCl	P2	48.4765
3	75mM NaCl	P2	51.0673
3	75mM NaCl	P2	55.32
3	75mM NaCl	P2	52.271
3	75mM NaCl	P2	45.937
3	75mM NaCl	P2	49.56
4	75mM NaCl	P2	53.236
4	75mM NaCl	P2	52.046
4	75mM NaCl	P2	49.181
4	75mM NaCl	P2	48.518
4	75mM NaCl	P2	60.381
4	75mM NaCl	P2	56.249
5	75mM NaCl	P2	56.403
5	75mM NaCl	P2	44.2953
5	75mM NaCl	P2	47.3755
5	75mM NaCl	P2	50.0985
5	75mM NaCl	P2	45.9687
5	75mM NaCl	P2	48.8282

## Sheet: Sodium content on 100mM NaCL
Leaf sodium ion content of PI and P2 progeny of control on salt stressed plants.
Pi and P2 plants were grown on media with 100mM NaCl for five weeks. For each sodium content measurement leaves were pooled from 10 plants.
Generation	Parental Strees Treatment	Progeny	Leaf Sodium Content (mg/gr of dry weight)
1	Control	P1	47.8031
1	Control	P1	50.3907
2	Control	P1	41.0449
2	Control	P1	41.794
3	Control	P1	33.7668
3	Control	P1	44.5989
4	Control	P1	29.4863
4	Control	P1	43.0398
5	Control	P1	33.7201
5	Control	P1	49.6802
1	25mM NaCl	P1	45.7646
1	25mM NaCl	P1	36.8375
2	25mM NaCl	P1	32.1649
2	25mM NaCl	P1	25.4226
3	25mM NaCl	P1	33.5191
3	25mM NaCl	P1	41.042
4	25mM NaCl	P1	34.6241
4	25mM NaCl	P1	29.1785
5	25mM NaCl	P1	30.6587
5	25mM NaCl	P1	44.7908
1	75mM NaCl	P1	46.3891
1	75mM NaCl	P1	45.6064
2	75mM NaCl	P1	34.0317
2	75mM NaCl	P1	36.0019
3	75mM NaCl	P1	37.3869
3	75mM NaCl	P1	33.7482
4	75mM NaCl	P1	29.3017
4	75mM NaCl	P1	39.046
5	75mM NaCl	P1	41.4042
5	75mM NaCl	P1	30.7998
1	Control	P2	40.5298
1	Control	P2	47.3523
2	Control	P2	40.8688
2	Control	P2	45.0103
3	Control	P2	41.405
3	Control	P2	48.7335
4	Control	P2	40.8046
4	Control	P2	43.3292
5	Control	P2	48.9803
5	Control	P2	41.4153
1	25mM NaCl	P2	49.7164
1	25mM NaCl	P2	43.7722
2	25mM NaCl	P2	41.552
2	25mM NaCl	P2	42.5764
3	25mM NaCl	P2	48.9089
3	25mM NaCl	P2	46.7999
4	25mM NaCl	P2	43.4944
4	25mM NaCl	P2	49.7291
5	25mM NaCl	P2	47.8854
5	25mM NaCl	P2	43.6036
1	75mM NaCl	P2	44.1474
1	75mM NaCl	P2	45.8839
2	75mM NaCl	P2	45.0928
2	75mM NaCl	P2	48.5302
3	75mM NaCl	P2	45.8759
3	75mM NaCl	P2	36.3169
4	75mM NaCl	P2	38.9794
4	75mM NaCl	P2	48.8914
5	75mM NaCl	P2	35.0928
5	75mM NaCl	P2	45.6349

## Sheet: Survival mutants on 150mM NaCl
Survival rate of PI and P2 progeny of control and salt stressed plants with different genetic background
P1 and P2 plants were grown on media with 150mM NaCl for two weeks
Generation	Parental Stress Treatment	Progeny	Genetic background	Survival Rate (%)
2	Control	P1	Col-0	41.8919
2	Control	P1	Col-0	35.5263
2	Control	P1	Col-0	41.9753
2	Control	P1	ros1	36
2	Control	P1	ros1	44
2	Control	P1	ros1	34
2	Control	P1	rdd	61.25
2	Control	P1	rdd	48.2353
2	Control	P1	rdd	56.25
2	Control	P1	nrpd1a	70.6667
2	Control	P1	nrpd1a	57.7465
2	Control	P1	nrpd1a	60.4938
2	Control	P1	rdr2	50
2	Control	P1	rdr2	52
2	Control	P1	rdr2	54
2	Control	P1	drm1/2	50
2	Control	P1	drm1/2	56
2	Control	P1	drm1/2	46
2	Control	P1	cmt3	64.9351
2	Control	P1	cmt3	69.1176
2	Control	P1	cmt3	72.8571
2	Control	P1	arp6	50
2	Control	P1	arp6	46
2	Control	P1	arp6	40
2	Control	P2	Col-0	56
2	Control	P2	Col-0	50
2	Control	P2	Col-0	48
2	Control	P2	rdd	51.3514
2	Control	P2	rdd	54.2169
2	Control	P2	rdd	52.6316
2	Control	P2	nrpd1a	53.1646
2	Control	P2	nrpd1a	58.75
2	Control	P2	nrpd1a	50.6173
2	Control	P2	cmt3	71.831
2	Control	P2	cmt3	70.8333
2	Control	P2	cmt3	69.0141
2	25mM NaCl	P1	Col-0	80.5556
2	25mM NaCl	P1	Col-0	68.75
2	25mM NaCl	P1	Col-0	75.6757
2	25mM NaCl	P1	ros1	46
2	25mM NaCl	P1	ros1	56
2	25mM NaCl	P1	ros1	40
2	25mM NaCl	P1	rdd	63.8889
2	25mM NaCl	P1	rdd	68.5714
2	25mM NaCl	P1	rdd	63.1579
2	25mM NaCl	P1	nrpd1a	50
2	25mM NaCl	P1	nrpd1a	39.0244
2	25mM NaCl	P1	nrpd1a	50
2	25mM NaCl	P1	rdr2	46
2	25mM NaCl	P1	rdr2	54
2	25mM NaCl	P1	rdr2	44
2	25mM NaCl	P1	drm1/2	58
2	25mM NaCl	P1	drm1/2	50
2	25mM NaCl	P1	drm1/2	48
2	25mM NaCl	P1	cmt3	44.1558
2	25mM NaCl	P1	cmt3	27.3973
2	25mM NaCl	P1	cmt3	47.4359
2	25mM NaCl	P1	arp6	54
2	25mM NaCl	P1	arp6	44
2	25mM NaCl	P1	arp6	50
2	25mM NaCl	P2	Col-0	44
2	25mM NaCl	P2	Col-0	46
2	25mM NaCl	P2	Col-0	44
2	25mM NaCl	P2	rdd	57.3529
2	25mM NaCl	P2	rdd	69.3333
2	25mM NaCl	P2	rdd	59.2105
2	25mM NaCl	P2	nrpd1a	62.5
2	25mM NaCl	P2	nrpd1a	58.6667
2	25mM NaCl	P2	nrpd1a	55.1282
2	25mM NaCl	P2	cmt3	68.4211
2	25mM NaCl	P2	cmt3	69.863
2	25mM NaCl	P2	cmt3	67.5325
2	75mM NaCl	P1	Col-0	84.2105
2	75mM NaCl	P1	Col-0	81.5789
2	75mM NaCl	P1	Col-0	81.8182
2	75mM NaCl	P1	ros1	42
2	75mM NaCl	P1	ros1	54
2	75mM NaCl	P1	ros1	52
2	75mM NaCl	P1	rdd	56.5789
2	75mM NaCl	P1	rdd	57.5
2	75mM NaCl	P1	rdd	64
2	75mM NaCl	P1	nrpd1a	51.8072
2	75mM NaCl	P1	nrpd1a	48.6842
2	75mM NaCl	P1	nrpd1a	40.7895
2	75mM NaCl	P1	rdr2	60
2	75mM NaCl	P1	rdr2	58
2	75mM NaCl	P1	rdr2	56
2	75mM NaCl	P1	drm1/2	56
2	75mM NaCl	P1	drm1/2	56
2	75mM NaCl	P1	drm1/2	52
2	75mM NaCl	P1	cmt3	34.2105
2	75mM NaCl	P1	cmt3	46.8354
2	75mM NaCl	P1	cmt3	48
2	75mM NaCl	P1	arp6	56
2	75mM NaCl	P1	arp6	50
2	75mM NaCl	P1	arp6	46
2	75mM NaCl	P2	Col-0	40
2	75mM NaCl	P2	Col-0	48
2	75mM NaCl	P2	Col-0	42
2	75mM NaCl	P2	rdd	52.8571
2	75mM NaCl	P2	rdd	45.8333
2	75mM NaCl	P2	rdd	43.4783
2	75mM NaCl	P2	nrpd1a	60.5263
2	75mM NaCl	P2	nrpd1a	55
2	75mM NaCl	P2	nrpd1a	65.7895
2	75mM NaCl	P2	cmt3	70.6667
2	75mM NaCl	P2	cmt3	71.2329
2	75mM NaCl	P2	cmt3	75

## Sheet: Reciprocal crossing Survival 
Survival rate of plants derived from crosses in which either the paternal or the maternal plant had been exposed to salt stress.
Plants were grown on media with 150mM NaCl for two weeks
	♀ 25mM NaCl x ♂ Control (Maternal Inheritance)
	Number of plants survived (out of 50 plants)	Survival Rate (%)
	34	68
	32	64
	28	56
	36	72
	36	72
	32	64
	33	66
	♀ 75mM NaCl x ♂ Control (Maternal Inheitance)
	Number of plants survived (out of 50 plants)	Survival Rate (%)
	37	74
	33	66
	31	62
	38	76
	37	74
	31	62
	♀ Control x ♂ 25mM NaCl (Paternal Inheritance)
	Number of plants survived (out of 50 plants)	Survival Rate (%)
	24	48
	25	50
	28	56
	24	48
	29	58
	25	50
	♀ Control x ♂ 75mM NaCl (Paternal Inheritance)
	Number of plants survived (out of 50 plants)	Survival Rate (%)
	23	46
	21	42
	23	46
	26	52
	26	52
	29	58
	Control (selfed)
	Number of plants survived (out of 50 plants)	Survival Rate (%)
	24	48
	21	42
	21	42
	20	40
	23	46
	26	52
