# Supplementary material for: Hyperosmotic stress memory in Arabidopsis is mediated by distinct epigenetically labile sites in the genome and is restricted in the male germline by DNA glycosylase activity
Source: eLife. 2016 May 31;5:e13546. doi: 10.7554/eLife.13546 (PMC4887212; doi:10.7554/eLife.13546)
Supplement: Supplementary file 3. [file elife-13546-supp3.txt]

#chr	position
1	17581
1	24851
1	29180
1	42294
1	42310
1	42317
1	42375
1	42376
1	42379
1	42383
1	42388
1	42393
1	42400
1	42471
1	42492
1	42495
1	42500
1	42511
1	42514
1	42515
1	42530
1	42532
1	42536
1	42539
1	44610
1	44713
1	44819
1	44835
1	44837
1	44841
1	55705
1	55812
1	55999
1	71873
1	76845
1	77327
1	77334
1	77365
1	77366
1	89867
1	89879
1	89886
1	98233
1	98772
1	121757
1	122326
1	123662
1	137650
1	233645
1	234362
1	234363
1	241347
1	256619
1	285874
1	291931
1	291932
1	307919
1	318466
1	318912
1	376902
1	377265
1	394726
1	398822
1	407965
1	422897
1	428125
1	431481
1	441608
1	441860
1	445018
1	462224
1	495056
1	500040
1	500280
1	500720
1	512717
1	549616
1	550096
1	550825
1	578962
1	585535
1	587956
1	604151
1	639289
1	641155
1	648156
1	656627
1	666935
1	688308
1	697110
1	697297
1	716022
1	724560
1	731837
1	731838
1	776766
1	776767
1	781535
1	782025
1	791733
1	803740
1	822964
1	832070
1	855480
1	862352
1	872322
1	886393
1	887434
1	887435
1	889061
1	889070
1	919969
1	919970
1	919978
1	939403
1	980181
1	997797
1	1007615
1	1010708
1	1031994
1	1047416
1	1067742
1	1069153
1	1076154
1	1077060
1	1095488
1	1111542
1	1113297
1	1149297
1	1163818
1	1175365
1	1187456
1	1194485
1	1194518
1	1194686
1	1195053
1	1229126
1	1230081
1	1249950
1	1250323
1	1276173
1	1276174
1	1276550
1	1286869
1	1286880
1	1288524
1	1295269
1	1295689
1	1342483
1	1344371
1	1353406
1	1374006
1	1379955
1	1387131
1	1388804
1	1403278
1	1412757
1	1441517
1	1442732
1	1445359
1	1445963
1	1472780
1	1473405
1	1476634
1	1476655
1	1499521
1	1508323
1	1523404
1	1523405
1	1523407
1	1556461
1	1581205
1	1586010
1	1613291
1	1613652
1	1650882
1	1655205
1	1684078
1	1722303
1	1728246
1	1728247
1	1737296
1	1756274
1	1788426
1	1791632
1	1796215
1	1804877
1	1881992
1	1882325
1	1884224
1	1917105
1	1975334
1	2021311
1	2028673
1	2041460
1	2065862
1	2069128
1	2069720
1	2069730
1	2073011
1	2094169
1	2101868
1	2122261
1	2133944
1	2156461
1	2157080
1	2178946
1	2179271
1	2181041
1	2208650
1	2209503
1	2233824
1	2273031
1	2274348
1	2307943
1	2314004
1	2314015
1	2335234
1	2335236
1	2340411
1	2345469
1	2359980
1	2361927
1	2451951
1	2453750
1	2473031
1	2473219
1	2473223
1	2473257
1	2473734
1	2495574
1	2506608
1	2531593
1	2553789
1	2572858
1	2588241
1	2595978
1	2604822
1	2655700
1	2686884
1	2691691
1	2704497
1	2704539
1	2707813
1	2758373
1	2758863
1	2777291
1	2788426
1	2788427
1	2804294
1	2885802
1	2885952
1	2885962
1	2897596
1	2907278
1	2907295
1	2907302
1	2907303
1	2907304
1	2907320
1	2915111
1	2923516
1	2937362
1	2966312
1	2980061
1	2984583
1	2986414
1	2993572
1	2993619
1	2993703
1	2993724
1	2993756
1	2993757
1	2993772
1	2993773
1	2993786
1	3001654
1	3005887
1	3006045
1	3023427
1	3023568
1	3023662
1	3062033
1	3062039
1	3062045
1	3062052
1	3062058
1	3062095
1	3062122
1	3073842
1	3114026
1	3152212
1	3152857
1	3163647
1	3177332
1	3198726
1	3203931
1	3250652
1	3250655
1	3250658
1	3250675
1	3251252
1	3281293
1	3342468
1	3342490
1	3343231
1	3362197
1	3375657
1	3376999
1	3384703
1	3408442
1	3427921
1	3437933
1	3459480
1	3497830
1	3539339
1	3539356
1	3547745
1	3573137
1	3585523
1	3602844
1	3608297
1	3617060
1	3629967
1	3634134
1	3634338
1	3642171
1	3643418
1	3643419
1	3652381
1	3661478
1	3666372
1	3688452
1	3725729
1	3735726
1	3735727
1	3743349
1	3746965
1	3762208
1	3762453
1	3762855
1	3762941
1	3762976
1	3820035
1	3826134
1	3826287
1	3826522
1	3826946
1	3827095
1	3827104
1	3827308
1	3836302
1	3842783
1	3892263
1	3892412
1	3892860
1	3894297
1	3920046
1	3920146
1	3920148
1	3923012
1	3933174
1	3933325
1	3933327
1	3953225
1	3955725
1	3955922
1	3968476
1	3980247
1	3980872
1	3980873
1	3980881
1	3980929
1	3980934
1	4017695
1	4032046
1	4041865
1	4041872
1	4047435
1	4052091
1	4061441
1	4068667
1	4069080
1	4069082
1	4094396
1	4112039
1	4112164
1	4112442
1	4112794
1	4113052
1	4115262
1	4115263
1	4115684
1	4122826
1	4160127
1	4160128
1	4236394
1	4250386
1	4257015
1	4269344
1	4294133
1	4294134
1	4294137
1	4294164
1	4294167
1	4304447
1	4304448
1	4333602
1	4334419
1	4360449
1	4362386
1	4406616
1	4406790
1	4409455
1	4416012
1	4425059
1	4437666
1	4439975
1	4439988
1	4444896
1	4469533
1	4479894
1	4491008
1	4505246
1	4506757
1	4506946
1	4509842
1	4510079
1	4511209
1	4512273
1	4583447
1	4597127
1	4597366
1	4621425
1	4623962
1	4677962
1	4678321
1	4694082
1	4723497
1	4725864
1	4725865
1	4726074
1	4729895
1	4732736
1	4738714
1	4750082
1	4750491
1	4773173
1	4773183
1	4773194
1	4773195
1	4860311
1	4860490
1	4860499
1	4860501
1	4882898
1	4896632
1	4950005
1	4960851
1	4966299
1	4966631
1	4966724
1	5013843
1	5026513
1	5034562
1	5056222
1	5056225
1	5056226
1	5056227
1	5056236
1	5098424
1	5098542
1	5098554
1	5100728
1	5102038
1	5102093
1	5157689
1	5171931
1	5171947
1	5171977
1	5172042
1	5172057
1	5172069
1	5173056
1	5179846
1	5180174
1	5201107
1	5221871
1	5234136
1	5239614
1	5253862
1	5285379
1	5300561
1	5317581
1	5356823
1	5359147
1	5391458
1	5413149
1	5437038
1	5437742
1	5467025
1	5487463
1	5513068
1	5520390
1	5527105
1	5531445
1	5534310
1	5564094
1	5566276
1	5592056
1	5597980
1	5625482
1	5659219
1	5659240
1	5659250
1	5670287
1	5671511
1	5689532
1	5695198
1	5696459
1	5705374
1	5706826
1	5711104
1	5716447
1	5716448
1	5721500
1	5798753
1	5803149
1	5809117
1	5815160
1	5846293
1	5848778
1	5863228
1	5863243
1	5867092
1	5882863
1	5893780
1	5894327
1	5899061
1	5899688
1	5900985
1	5916421
1	5917639
1	5925043
1	5934850
1	5935185
1	5935760
1	5947727
1	5961522
1	5965514
1	5965520
1	5966115
1	5966124
1	5971655
1	5975057
1	5995758
1	5995782
1	6007429
1	6010452
1	6011236
1	6011412
1	6011420
1	6019498
1	6035830
1	6041975
1	6047598
1	6048479
1	6057767
1	6060431
1	6082124
1	6083211
1	6102712
1	6102811
1	6140656
1	6146879
1	6146912
1	6154554
1	6155056
1	6158689
1	6158820
1	6158823
1	6158849
1	6173446
1	6206229
1	6206230
1	6215861
1	6233952
1	6235031
1	6235035
1	6235125
1	6236962
1	6237742
1	6246578
1	6246579
1	6253107
1	6274268
1	6288342
1	6289220
1	6292236
1	6292879
1	6302621
1	6302828
1	6302918
1	6317717
1	6317718
1	6354665
1	6354666
1	6380794
1	6403617
1	6404541
1	6404573
1	6404912
1	6411781
1	6411782
1	6412844
1	6425968
1	6425984
1	6425995
1	6425998
1	6425999
1	6426000
1	6426003
1	6426010
1	6426023
1	6426027
1	6426030
1	6426031
1	6426034
1	6426040
1	6426045
1	6426052
1	6426286
1	6426297
1	6426300
1	6426304
1	6426473
1	6455966
1	6455971
1	6470436
1	6472775
1	6473299
1	6473311
1	6473336
1	6484712
1	6514494
1	6514506
1	6514522
1	6514541
1	6515111
1	6515141
1	6539689
1	6540409
1	6542767
1	6551779
1	6551780
1	6574445
1	6575160
1	6589497
1	6592015
1	6592768
1	6593277
1	6593376
1	6593527
1	6594051
1	6604980
1	6611327
1	6615550
1	6615587
1	6629571
1	6657161
1	6657176
1	6657180
1	6657188
1	6657189
1	6657324
1	6660309
1	6693057
1	6704237
1	6708822
1	6709650
1	6710816
1	6717982
1	6720990
1	6723393
1	6725275
1	6730532
1	6732463
1	6736972
1	6737353
1	6743042
1	6759628
1	6761546
1	6766884
1	6769889
1	6770193
1	6770680
1	6770682
1	6780721
1	6818944
1	6820119
1	6829864
1	6906114
1	6906457
1	6906465
1	6906467
1	6915118
1	6975743
1	6975758
1	6988170
1	7020184
1	7020185
1	7024469
1	7024470
1	7035210
1	7036695
1	7063338
1	7063899
1	7077876
1	7077879
1	7077881
1	7077884
1	7077885
1	7114954
1	7123206
1	7132895
1	7138143
1	7138805
1	7157294
1	7158436
1	7175247
1	7187386
1	7204122
1	7205147
1	7205156
1	7207702
1	7214676
1	7224974
1	7241225
1	7243645
1	7247314
1	7262600
1	7262943
1	7297790
1	7297791
1	7298348
1	7304621
1	7305731
1	7313110
1	7313123
1	7319101
1	7328263
1	7365896
1	7373240
1	7392360
1	7392373
1	7392434
1	7392699
1	7393254
1	7393381
1	7413845
1	7432021
1	7446604
1	7475229
1	7485994
1	7505187
1	7510313
1	7510796
1	7520288
1	7528125
1	7528136
1	7541380
1	7541386
1	7541403
1	7541407
1	7555783
1	7555784
1	7558530
1	7560183
1	7566881
1	7575745
1	7583596
1	7583832
1	7591950
1	7592119
1	7593235
1	7593236
1	7596083
1	7596912
1	7601403
1	7605008
1	7605020
1	7665862
1	7712225
1	7712228
1	7712230
1	7712234
1	7712244
1	7712247
1	7712270
1	7712272
1	7712273
1	7712278
1	7714677
1	7717424
1	7717441
1	7717482
1	7717507
1	7717514
1	7717539
1	7717691
1	7725407
1	7761274
1	7761293
1	7761298
1	7764839
1	7764845
1	7764852
1	7764871
1	7764996
1	7774247
1	7774714
1	7774770
1	7779718
1	7783388
1	7783941
1	7783976
1	7783978
1	7783983
1	7783987
1	7787083
1	7787457
1	7790806
1	7833202
1	7833656
1	7852448
1	7877517
1	7935729
1	7935731
1	7935744
1	7935747
1	7935748
1	7935749
1	7935752
1	7936636
1	7972457
1	7976171
1	7980973
1	7999187
1	8001731
1	8018740
1	8028518
1	8044218
1	8052429
1	8053339
1	8087055
1	8157870
1	8158170
1	8169993
1	8170010
1	8170088
1	8178359
1	8201443
1	8205202
1	8205404
1	8205437
1	8219236
1	8222069
1	8236382
1	8236969
1	8238967
1	8239616
1	8267389
1	8267423
1	8272467
1	8276194
1	8277719
1	8289987
1	8320468
1	8339785
1	8371118
1	8371369
1	8371374
1	8371379
1	8371381
1	8371384
1	8371385
1	8374600
1	8408884
1	8409075
1	8409213
1	8452237
1	8452239
1	8452242
1	8452385
1	8452413
1	8452459
1	8458503
1	8458550
1	8467480
1	8471973
1	8471975
1	8472069
1	8473334
1	8473604
1	8478030
1	8488413
1	8488819
1	8490169
1	8490911
1	8497411
1	8497413
1	8497433
1	8497434
1	8497440
1	8497449
1	8497450
1	8497454
1	8497460
1	8497466
1	8497553
1	8497563
1	8497571
1	8497667
1	8508348
1	8526194
1	8538789
1	8538935
1	8539618
1	8539622
1	8539623
1	8540607
1	8540613
1	8540622
1	8618441
1	8623590
1	8623679
1	8645431
1	8647968
1	8649032
1	8663381
1	8672166
1	8686943
1	8691108
1	8691722
1	8723257
1	8723258
1	8723262
1	8723464
1	8728993
1	8733475
1	8735545
1	8740719
1	8756960
1	8761834
1	8790352
1	8790541
1	8790544
1	8790836
1	8793299
1	8793317
1	8794328
1	8794451
1	8794480
1	8794545
1	8794559
1	8794620
1	8794685
1	8798103
1	8837641
1	8847123
1	8879807
1	8927725
1	8933175
1	8933176
1	8933189
1	8933196
1	8933197
1	8933200
1	8933207
1	8933208
1	8933219
1	8933220
1	8998423
1	9001144
1	9003760
1	9018405
1	9024868
1	9035578
1	9057828
1	9062124
1	9062206
1	9062212
1	9062234
1	9062243
1	9081690
1	9081698
1	9081705
1	9081707
1	9081732
1	9082803
1	9082837
1	9124829
1	9136150
1	9136165
1	9137097
1	9137106
1	9137953
1	9146759
1	9163609
1	9173768
1	9173774
1	9173793
1	9173809
1	9173819
1	9175351
1	9175405
1	9177722
1	9177762
1	9188561
1	9201611
1	9201612
1	9201647
1	9201654
1	9204057
1	9204094
1	9217739
1	9223240
1	9236775
1	9244626
1	9247697
1	9247705
1	9247706
1	9250437
1	9253975
1	9253988
1	9253990
1	9253998
1	9254000
1	9254004
1	9254017
1	9254022
1	9254026
1	9254031
1	9254046
1	9254068
1	9254098
1	9297223
1	9301784
1	9301985
1	9310329
1	9344394
1	9360588
1	9360647
1	9369691
1	9373690
1	9384276
1	9432604
1	9447467
1	9450556
1	9454057
1	9454132
1	9473635
1	9489059
1	9491140
1	9506793
1	9519877
1	9524259
1	9540653
1	9541988
1	9574583
1	9579259
1	9582256
1	9582359
1	9587399
1	9596256
1	9597865
1	9658257
1	9658442
1	9660569
1	9661119
1	9664925
1	9666707
1	9671011
1	9671012
1	9673456
1	9674158
1	9683095
1	9691256
1	9703144
1	9712967
1	9713201
1	9722723
1	9746546
1	9750355
1	9750356
1	9754454
1	9754468
1	9754781
1	9755434
1	9755569
1	9755660
1	9755835
1	9755841
1	9762606
1	9762614
1	9763642
1	9763643
1	9774516
1	9780984
1	9804621
1	9811827
1	9811834
1	9811944
1	9816695
1	9817563
1	9817680
1	9817681
1	9817684
1	9829437
1	9829438
1	9829456
1	9829458
1	9829460
1	9829465
1	9859931
1	9862969
1	9865465
1	9867364
1	9883998
1	9901760
1	9901762
1	9901773
1	9901785
1	9901793
1	9901799
1	9901803
1	9901805
1	9901806
1	9901809
1	9901815
1	9901816
1	9901838
1	9903772
1	9907242
1	9915464
1	9915468
1	9918565
1	9918814
1	9928417
1	9939437
1	9939483
1	9939592
1	9939614
1	9958697
1	9977126
1	9999802
1	10006678
1	10010648
1	10010655
1	10013228
1	10013303
1	10013460
1	10013474
1	10013502
1	10013504
1	10021567
1	10049106
1	10060956
1	10060989
1	10084722
1	10097169
1	10099150
1	10099151
1	10108438
1	10120828
1	10120829
1	10144943
1	10144960
1	10152721
1	10152728
1	10152737
1	10152746
1	10152758
1	10159944
1	10160217
1	10161011
1	10163421
1	10173267
1	10173299
1	10186144
1	10186145
1	10192513
1	10221124
1	10221125
1	10221127
1	10221142
1	10221146
1	10221150
1	10221162
1	10221163
1	10221164
1	10221170
1	10221235
1	10221251
1	10221257
1	10221271
1	10221889
1	10239396
1	10257265
1	10298309
1	10315158
1	10316622
1	10317054
1	10317371
1	10333840
1	10356947
1	10361887
1	10363008
1	10363028
1	10363265
1	10363269
1	10379664
1	10388847
1	10389073
1	10400906
1	10428079
1	10434906
1	10438308
1	10438358
1	10460705
1	10460706
1	10482858
1	10483172
1	10483173
1	10490805
1	10494257
1	10497581
1	10497584
1	10506546
1	10506560
1	10506561
1	10523678
1	10524753
1	10524791
1	10532108
1	10532339
1	10533728
1	10545466
1	10554536
1	10568596
1	10568817
1	10588790
1	10591571
1	10597771
1	10602647
1	10623835
1	10646828
1	10652785
1	10698842
1	10699210
1	10699886
1	10702676
1	10702680
1	10702690
1	10702868
1	10703015
1	10703018
1	10703024
1	10703027
1	10703030
1	10703036
1	10703038
1	10703042
1	10703048
1	10703052
1	10703055
1	10703066
1	10703069
1	10723654
1	10733728
1	10735412
1	10736429
1	10754800
1	10761970
1	10775701
1	10775726
1	10777443
1	10781804
1	10801314
1	10801315
1	10801322
1	10801328
1	10801330
1	10801334
1	10803008
1	10807892
1	10821014
1	10825937
1	10842863
1	10849432
1	10852862
1	10852899
1	10852906
1	10859283
1	10862277
1	10863200
1	10880897
1	10922521
1	10922531
1	10924340
1	10925551
1	10931336
1	10945729
1	10961960
1	10982140
1	10982710
1	10982965
1	10992609
1	10995815
1	11006554
1	11007913
1	11020579
1	11027405
1	11028388
1	11028389
1	11042930
1	11049492
1	11049787
1	11051448
1	11065500
1	11094133
1	11117513
1	11117525
1	11121691
1	11126006
1	11126118
1	11126810
1	11128479
1	11129235
1	11160692
1	11174149
1	11174781
1	11194782
1	11212464
1	11230544
1	11241854
1	11241959
1	11252949
1	11259700
1	11272755
1	11272776
1	11273869
1	11283740
1	11283781
1	11284805
1	11286659
1	11286663
1	11286675
1	11298903
1	11304279
1	11304537
1	11307470
1	11309090
1	11309494
1	11310292
1	11312530
1	11324081
1	11325041
1	11326683
1	11370348
1	11370444
1	11398651
1	11410373
1	11410374
1	11421205
1	11421278
1	11421287
1	11422008
1	11422026
1	11422027
1	11422033
1	11422036
1	11422037
1	11422040
1	11422046
1	11422053
1	11422073
1	11422074
1	11422076
1	11422248
1	11490448
1	11490466
1	11490476
1	11490486
1	11490489
1	11492427
1	11500532
1	11537149
1	11550969
1	11550971
1	11552063
1	11552068
1	11552071
1	11552076
1	11552078
1	11552079
1	11552082
1	11552083
1	11552086
1	11552087
1	11552091
1	11552095
1	11552103
1	11552104
1	11561135
1	11564758
1	11564766
1	11564769
1	11566646
1	11569808
1	11586018
1	11592798
1	11610474
1	11623492
1	11637102
1	11637122
1	11637126
1	11637783
1	11644047
1	11648374
1	11651925
1	11656895
1	11661866
1	11663974
1	11664451
1	11674889
1	11683561
1	11687038
1	11688247
1	11688348
1	11701679
1	11701704
1	11702229
1	11706910
1	11706925
1	11706935
1	11710507
1	11721946
1	11733050
1	11733246
1	11736911
1	11737423
1	11740760
1	11740806
1	11744624
1	11747537
1	11754633
1	11755004
1	11771880
1	11782456
1	11782996
1	11783346
1	11803675
1	11803688
1	11803752
1	11803779
1	11803787
1	11805322
1	11806100
1	11807746
1	11807768
1	11808143
1	11808153
1	11808157
1	11808167
1	11808170
1	11808173
1	11808177
1	11808180
1	11808181
1	11808182
1	11808185
1	11808190
1	11808209
1	11808213
1	11826369
1	11826388
1	11826397
1	11826400
1	11829353
1	11829410
1	11837335
1	11861761
1	11871790
1	11887206
1	11893314
1	11897163
1	11897296
1	11910215
1	11910216
1	11919332
1	11935076
1	11935120
1	11948165
1	11954629
1	11982836
1	11982839
1	11982884
1	11983027
1	11985101
1	12009287
1	12009464
1	12012518
1	12017003
1	12018067
1	12021459
1	12021468
1	12031981
1	12032050
1	12039043
1	12040088
1	12048040
1	12050425
1	12050426
1	12058419
1	12059887
1	12059938
1	12059956
1	12059998
1	12060014
1	12060042
1	12060043
1	12063647
1	12063657
1	12063666
1	12063672
1	12070745
1	12070751
1	12070770
1	12078183
1	12097356
1	12097502
1	12100815
1	12125589
1	12131714
1	12137672
1	12141869
1	12143154
1	12143222
1	12162730
1	12172543
1	12174814
1	12185265
1	12185266
1	12218774
1	12218943
1	12222155
1	12225876
1	12225897
1	12231361
1	12240408
1	12240411
1	12240412
1	12240421
1	12240429
1	12240438
1	12240447
1	12240460
1	12240467
1	12240472
1	12240546
1	12243492
1	12247344
1	12247590
1	12255495
1	12255585
1	12255617
1	12257924
1	12277931
1	12287536
1	12298583
1	12301078
1	12301079
1	12309327
1	12309328
1	12313435
1	12338496
1	12339355
1	12343251
1	12347192
1	12352385
1	12354225
1	12354627
1	12366381
1	12372753
1	12372759
1	12387560
1	12401371
1	12401869
1	12408872
1	12414339
1	12425144
1	12425147
1	12432118
1	12436949
1	12443033
1	12443879
1	12453689
1	12458118
1	12458122
1	12458226
1	12466691
1	12470621
1	12486315
1	12497355
1	12507064
1	12507116
1	12517470
1	12519866
1	12519873
1	12519886
1	12519888
1	12519893
1	12523370
1	12525260
1	12525266
1	12525268
1	12533209
1	12545958
1	12548346
1	12557995
1	12564010
1	12564020
1	12565752
1	12569486
1	12569794
1	12579786
1	12590997
1	12592865
1	12593238
1	12606002
1	12611031
1	12636661
1	12638528
1	12641064
1	12645242
1	12652049
1	12655205
1	12655499
1	12688823
1	12691498
1	12691612
1	12692361
1	12692474
1	12692649
1	12713600
1	12717025
1	12726005
1	12730124
1	12733742
1	12735859
1	12735868
1	12743325
1	12761509
1	12761800
1	12824387
1	12824472
1	12824485
1	12827265
1	12835889
1	12839535
1	12839545
1	12843472
1	12843646
1	12843721
1	12846557
1	12853963
1	12854206
1	12857791
1	12858612
1	12861240
1	12863121
1	12863318
1	12863950
1	12869320
1	12869838
1	12892188
1	12894765
1	12896342
1	12906191
1	12920357
1	12920653
1	12922038
1	12924204
1	12927620
1	12928502
1	12939112
1	12942407
1	12942779
1	12944719
1	12951821
1	12954022
1	12958593
1	12958603
1	12959592
1	12968016
1	12968633
1	12977380
1	12979103
1	12983204
1	12995987
1	12998342
1	12999564
1	13001609
1	13006236
1	13006720
1	13014060
1	13016961
1	13018255
1	13021201
1	13023865
1	13024072
1	13024993
1	13028004
1	13028271
1	13030331
1	13037225
1	13038964
1	13051661
1	13057303
1	13058093
1	13061015
1	13065212
1	13066681
1	13070678
1	13070686
1	13070699
1	13070702
1	13070703
1	13070719
1	13070720
1	13070721
1	13070729
1	13070734
1	13070735
1	13070736
1	13081281
1	13092403
1	13093934
1	13095776
1	13096561
1	13097703
1	13098550
1	13099722
1	13102269
1	13103599
1	13114406
1	13114853
1	13119737
1	13121882
1	13131644
1	13132838
1	13135515
1	13139587
1	13151422
1	13154146
1	13154147
1	13154158
1	13154159
1	13154169
1	13154174
1	13155853
1	13157331
1	13159578
1	13171160
1	13172966
1	13173158
1	13173865
1	13174877
1	13175508
1	13185305
1	13187265
1	13188654
1	13189770
1	13192543
1	13192548
1	13199282
1	13204187
1	13219989
1	13232922
1	13241059
1	13241060
1	13248132
1	13269320
1	13271761
1	13283180
1	13285854
1	13289164
1	13295807
1	13300972
1	13324139
1	13325314
1	13325516
1	13326158
1	13326847
1	13327539
1	13331782
1	13336685
1	13337601
1	13342510
1	13343322
1	13346016
1	13349119
1	13349330
1	13349901
1	13349923
1	13351218
1	13354670
1	13357219
1	13357299
1	13359219
1	13359287
1	13359309
1	13359314
1	13360680
1	13365920
1	13373161
1	13373901
1	13376560
1	13378864
1	13378887
1	13379590
1	13379889
1	13382749
1	13390765
1	13392758
1	13393836
1	13394096
1	13395945
1	13401198
1	13401806
1	13402006
1	13406731
1	13411317
1	13412986
1	13413008
1	13413125
1	13426760
1	13427649
1	13439310
1	13439403
1	13440262
1	13440450
1	13440612
1	13441174
1	13441547
1	13443275
1	13447901
1	13447935
1	13448626
1	13449213
1	13449627
1	13463667
1	13469237
1	13476386
1	13480042
1	13482344
1	13490846
1	13493363
1	13497602
1	13497611
1	13497626
1	13498725
1	13499922
1	13500034
1	13505239
1	13506314
1	13507855
1	13513272
1	13524880
1	13528888
1	13529188
1	13530798
1	13532666
1	13534302
1	13539370
1	13545426
1	13545449
1	13546989
1	13549708
1	13553014
1	13554175
1	13560627
1	13561742
1	13563213
1	13568328
1	13572398
1	13573601
1	13574389
1	13578941
1	13582977
1	13583434
1	13591127
1	13595285
1	13605594
1	13607052
1	13610152
1	13615251
1	13615273
1	13620361
1	13621625
1	13623534
1	13624709
1	13634744
1	13636699
1	13638693
1	13644673
1	13644678
1	13649027
1	13651445
1	13654838
1	13670158
1	13671508
1	13675460
1	13675994
1	13676282
1	13676930
1	13680462
1	13681684
1	13682094
1	13687655
1	13687688
1	13705841
1	13720893
1	13723502
1	13748956
1	13751654
1	13752682
1	13753919
1	13755398
1	13763320
1	13765634
1	13780265
1	13781868
1	13789532
1	13793270
1	13795618
1	13796795
1	13800470
1	13800547
1	13803908
1	13804864
1	13827326
1	13831764
1	13840942
1	13845410
1	13852396
1	13852512
1	13852521
1	13859408
1	13861307
1	13865266
1	13865951
1	13870724
1	13875164
1	13882567
1	13882568
1	13882570
1	13882574
1	13885618
1	13885750
1	13902051
1	13902053
1	13904913
1	13904963
1	13905132
1	13906596
1	13906917
1	13906934
1	13907919
1	13912982
1	13920655
1	13920723
1	13943445
1	13944433
1	13953703
1	13954204
1	13968992
1	13970458
1	13985480
1	13999010
1	14000432
1	14003231
1	14005038
1	14013591
1	14014834
1	14015188
1	14016343
1	14017586
[truncated: 18,142 more rows]
