# Supplementary material for: Hyperosmotic stress memory in Arabidopsis is mediated by distinct epigenetically labile sites in the genome and is restricted in the male germline by DNA glycosylase activity
Source: eLife. 2016 May 31;5:e13546. doi: 10.7554/eLife.13546 (PMC4887212; doi:10.7554/eLife.13546)
Supplement: Supplementary file 4. [file elife-13546-supp4.xlsx]

## Sheet: Info_sheet
# Differentially methylated regions
#
# Columns contain
# 1) chromosome
# 2) start position
# 3) region length
# 4) groups of strains separated by "///". Strains in parentheses have no statistical differential methylation to any other strain and were assigned to the group with closest mean methylation rate
# 5) methylation rates per context (in the order CG,CHG,CHH; separated by ",") and strain (separated by "/"), always in following order: 1.nonstressed, 2.stressed; or in the case of SC vs VN: 1.SC, 2.VN
# 6) p-value of statistical test for differential methylation on that region
# 7) context(s) determined to be differentially methylated in that region

## Sheet: DMRs generation 1
1	6425924	637	S1_stressed///S1_nonstressed	66,90,28/71,77,16	1.31174e-05	CHG
1	12525123	202	S1_stressed///S1_nonstressed	9,9,4/43,36,20	2.4113e-16	CG,CHG
1	14152895	93	S1_stressed///S1_nonstressed	7,2,1/24,7,7	5.3751e-05	CG
1	17376946	290	S1_stressed///S1_nonstressed	73,31,11/74,6,2	8.99836e-05	CHG
1	26771320	180	S1_stressed///S1_nonstressed	34,20,15/48,11,5	3.20211e-05	CG,CHH
1	29250129	176	S1_stressed///S1_nonstressed	4,24,20/14,58,33	1.44705e-08	CHG
2	303242	60	S1_stressed///S1_nonstressed	-,1,1/-,15,7	6.45348e-05	CHG,CHH
2	722082	321	S1_stressed///S1_nonstressed	70,31,13/75,0,6	0.000138663	CHG
2	1504629	210	S1_stressed///S1_nonstressed	-,-,8/-,-,1	8.97109e-06	CHH
2	3270315	328	S1_stressed///S1_nonstressed	10,2,1/24,15,1	0.00040288	CHG
2	3312699	369	S1_stressed///S1_nonstressed	17,9,2/8,4,1	7.81e-12	CG
2	3316723	285	S1_stressed///S1_nonstressed	15,8,2/6,3,1	0.000170826	CG,CHG
2	6709181	93	S1_stressed///S1_nonstressed	44,39,30/14,10,5	3.78603e-08	CG,CHG
2	7278817	106	S1_stressed///S1_nonstressed	-,13,8/-,62,28	6.45348e-05	CHG
2	8366454	301	S1_stressed///S1_nonstressed	45,9,1/47,9,4	3.35287e-05	CHH
2	9333493	346	S1_stressed///S1_nonstressed	28,17,18/60,37,24	0.000415341	CG,CHG
2	10932978	78	S1_stressed///S1_nonstressed	0,1,0/16,14,3	0.000415341	CG,CHG,CHH
2	12833632	206	S1_stressed///S1_nonstressed	73,75,36/81,36,15	6.31097e-06	CG,CHG
2	15140190	210	S1_stressed///S1_nonstressed	3,2,1/13,12,4	0.000386213	CG,CHG
2	17530747	271	S1_stressed///S1_nonstressed	26,21,17/54,37,24	1.0824e-06	CG
3	7355346	526	S1_stressed///S1_nonstressed	58,-,17/68,-,9	0.000415341	CG
3	7703993	256	S1_stressed///S1_nonstressed	15,10,8/34,27,14	1.83238e-07	CG,CHG
3	8379766	245	S1_stressed///S1_nonstressed	71,73,46/63,55,31	0.000212753	CHG
3	9149001	92	S1_stressed///S1_nonstressed	51,5,13/47,2,1	0.00040288	CHG,CHH
3	10062730	120	S1_stressed///S1_nonstressed	23,27,16/56,50,28	0.00038971	CG
3	12235279	796	S1_stressed///S1_nonstressed	68,28,4/79,23,1	1.49522e-05	CG
3	12917666	923	S1_stressed///S1_nonstressed	72,14,4/83,14,3	0.000154744	CG
3	15912134	237	S1_stressed///S1_nonstressed	12,-,5/33,-,12	5.3751e-05	CG
3	16526447	301	S1_stressed///S1_nonstressed	14,7,0/28,14,2	9.08661e-05	CG
3	16911034	233	S1_stressed///S1_nonstressed	59,16,10/65,4,2	0.000206392	CHG
4	1507861	179	S1_stressed///S1_nonstressed	75,76,45/79,55,30	0.000426008	CHG
4	2626032	242	S1_stressed///S1_nonstressed	27,15,18/73,19,19	4.34225e-09	CG
4	5987052	277	S1_stressed///S1_nonstressed	4,3,3/12,11,7	6.61472e-06	CHG,CHH
4	6287481	94	S1_stressed///S1_nonstressed	10,2,0/43,0,5	0.000427845	CG,CHH
4	10649070	193	S1_stressed///S1_nonstressed	17,12,15/38,27,24	2.70922e-06	CG
4	13681401	216	S1_stressed///S1_nonstressed	45,19,5/47,3,1	0.000513412	CHG
4	16320873	211	S1_stressed///S1_nonstressed	7,4,2/29,15,7	1.10436e-12	CG,CHG,CHH
5	3202808	75	S1_stressed///S1_nonstressed	49,0,0/84,0,0	3.61467e-05	CG
5	6398917	100	S1_stressed///S1_nonstressed	50,26,20/35,8,2	2.03849e-07	CG,CHG
5	9220194	385	S1_stressed///S1_nonstressed	30,8,3/70,18,4	4.10781e-10	CG,CHG
5	15075157	166	S1_stressed///S1_nonstressed	13,11,7/49,22,15	4.53546e-09	CG
5	15196575	283	S1_stressed///S1_nonstressed	59,33,16/60,12,6	1.1489e-05	CHG
5	17107616	140	S1_stressed///S1_nonstressed	5,1,2/14,20,9	9.08661e-05	CG,CHH
5	19001367	660	S1_stressed///S1_nonstressed	24,15,8/52,27,13	4.55976e-08	CG
5	19002123	229	S1_stressed///S1_nonstressed	15,12,16/45,23,27	2.96448e-05	CG
5	20266876	89	S1_stressed///S1_nonstressed	79,55,36/83,31,18	0.000134439	CHG,CHH
5	22069237	155	S1_stressed///S1_nonstressed	68,44,14/69,17,2	0.000168177	CHG
5	22255885	108	S1_stressed///S1_nonstressed	60,63,33/62,39,9	0.000212753	CHG
5	23340073	125	S1_stressed///S1_nonstressed	63,57,41/37,26,17	0.000170826	CG

## Sheet: DMRs generation 3
1	1592439	175	S3_stressed///S3_nonstressed	18,6,5/19,1,0	5.89844e-12	CHG
1	2993786	78	S3_stressed///S3_nonstressed	31,1,0/74,12,2	4.80956e-05	CHG
1	3785252	478	S3_stressed///S3_nonstressed	13,0,39/46,0,26	0.00021835	CG
1	3919896	306	S3_stressed///S3_nonstressed	76,36,37/67,43,19	0.000313548	CHG
1	4093182	362	S3_stressed///S3_nonstressed	59,28,35/68,37,22	0.000147283	CG
1	4293160	66	S3_stressed///S3_nonstressed	62,50,11/44,22,1	4.35835e-08	CG,CHG
1	5359011	164	S3_stressed///S3_nonstressed	28,30,19/25,19,7	1.50778e-06	CHG
1	7313036	207	S3_stressed///S3_nonstressed	79,47,20/74,32,10	9.79752e-06	CHG
1	8452237	446	S3_stressed///S3_nonstressed	69,46,17/53,21,7	6.92218e-17	CHG
1	9081652	94	S3_stressed///S3_nonstressed	50,43,44/35,10,7	1.69973e-15	CHH
1	9173714	126	S3_stressed///S3_nonstressed	67,75,40/58,68,19	0.000383273	CG,CHG
1	11422010	315	S3_stressed///S3_nonstressed	73,69,46/54,63,30	1.29222e-05	CG
1	12055247	55	S3_stressed///S3_nonstressed	45,17,6/31,6,0	0.000266391	CHG
1	13282141	204	S3_stressed///S3_nonstressed	46,10,5/33,1,1	8.90298e-05	CHG
1	14660183	1070	S3_stressed///S3_nonstressed	100,26,6/75,19,4	7.31514e-05	CG
1	14737413	2851	S3_stressed///S3_nonstressed	82,30,7/62,22,4	7.89863e-05	CG
1	16779452	139	S3_stressed///S3_nonstressed	57,16,11/51,7,3	4.21726e-08	CHH
1	17091714	116	S3_stressed///S3_nonstressed	-,2,1/-,24,11	1.16472e-13	CHG,CHH
1	19352703	90	S3_stressed///S3_nonstressed	10,2,0/27,7,4	4.09697e-05	CG
1	19362933	200	S3_stressed///S3_nonstressed	52,7,15/46,4,7	0.000266391	CHG
1	20106655	212	S3_stressed///S3_nonstressed	64,43,38/27,13,10	1.16283e-19	CG
1	20462586	223	S3_stressed///S3_nonstressed	61,59,28/37,20,6	3.49462e-14	CHG
1	20468078	246	S3_stressed///S3_nonstressed	58,21,15/26,6,2	2.4507e-14	CG
1	20800468	106	S3_stressed///S3_nonstressed	54,47,17/44,1,0	1.3037e-14	CHG
1	21933036	83	S3_stressed///S3_nonstressed	30,19,13/29,4,1	2.31422e-12	CHH
1	22075267	101	S3_stressed///S3_nonstressed	73,36,24/55,7,4	6.83383e-10	CG,CHG
1	22356980	69	S3_stressed///S3_nonstressed	-,21,21/-,1,1	1.41007e-11	CHG,CHH
1	22592602	231	S3_stressed///S3_nonstressed	77,83,36/82,80,14	0.000344259	CG
1	23004561	67	S3_stressed///S3_nonstressed	60,28,32/49,12,11	5.0186e-06	CHG
1	23519500	129	S3_stressed///S3_nonstressed	83,49,35/58,6,4	6.2973e-23	CG,CHG
1	23946942	163	S3_stressed///S3_nonstressed	88,84,43/75,57,24	2.93781e-06	CG
1	24675742	137	S3_stressed///S3_nonstressed	62,79,49/43,20,8	2.73435e-25	CHG,CHH
1	25217372	101	S3_stressed///S3_nonstressed	75,65,27/62,20,6	1.56019e-09	CHG
1	27556180	136	S3_stressed///S3_nonstressed	75,71,52/52,20,10	6.22627e-28	CG,CHG,CHH
1	27556318	145	S3_stressed///S3_nonstressed	-,9,10/-,3,0	1.03914e-10	CHG
1	28788962	655	S3_stressed///S3_nonstressed	72,38,14/74,24,9	0.000356663	CHG
1	28843236	99	S3_stressed///S3_nonstressed	54,17,12/41,5,1	5.54068e-11	CG,CHG,CHH
1	29250118	168	S3_stressed///S3_nonstressed	2,18,11/5,33,21	3.41338e-05	CG
2	1361014	287	S3_stressed///S3_nonstressed	17,1,1/26,4,2	7.75154e-05	CHG
2	4889809	289	S3_stressed///S3_nonstressed	80,23,10/76,10,5	0.000304732	CHG
2	5611774	344	S3_stressed///S3_nonstressed	77,10,19/62,4,8	2.50426e-09	CHG
2	6709181	93	S3_stressed///S3_nonstressed	37,32,24/16,8,6	3.34834e-07	CG
2	7060764	162	S3_stressed///S3_nonstressed	71,-,31/43,-,5	1.94018e-12	CG
2	7299011	178	S3_stressed///S3_nonstressed	58,25,16/44,16,6	0.000247886	CHG
2	7875160	275	S3_stressed///S3_nonstressed	79,76,45/72,47,29	8.77299e-08	CHG
2	7963665	154	S3_stressed///S3_nonstressed	79,41,26/72,20,12	0.000184435	CHG
2	10558196	345	S3_stressed///S3_nonstressed	81,60,20/71,46,9	1.41095e-07	CHG
2	11246500	79	S3_stressed///S3_nonstressed	77,6,6/83,0,0	0.000158784	CHH
2	11669090	74	S3_stressed///S3_nonstressed	-,-,7/-,-,0	6.43666e-05	CHH
2	11762585	95	S3_stressed///S3_nonstressed	75,35,35/52,13,12	3.99506e-05	CG
2	11822627	116	S3_stressed///S3_nonstressed	51,21,14/26,1,1	5.17582e-18	CG,CHG
2	12202403	153	S3_stressed///S3_nonstressed	76,75,43/58,25,10	2.70407e-09	CHG
2	12773633	633	S3_stressed///S3_nonstressed	61,46,16/44,33,8	4.38493e-11	CG
2	13310472	174	S3_stressed///S3_nonstressed	67,38,26/59,14,10	4.51723e-06	CHG
2	13675779	165	S3_stressed///S3_nonstressed	71,76,56/50,63,29	1.56571e-05	CG,CHG
2	14145283	126	S3_stressed///S3_nonstressed	32,14,5/59,27,8	1.08369e-05	CG
2	14386655	511	S3_stressed///S3_nonstressed	34,-,50/23,-,22	6.54118e-22	CG
2	14392836	296	S3_stressed///S3_nonstressed	82,48,45/75,40,30	0.000266391	CG
2	15094270	129	S3_stressed///S3_nonstressed	30,28,16/18,6,3	3.56877e-08	CHG
2	16082688	128	S3_stressed///S3_nonstressed	39,25,19/25,13,5	1.99856e-06	CHG
2	16143198	139	S3_stressed///S3_nonstressed	65,17,14/50,2,2	1.92421e-12	CHG
2	16253343	135	S3_stressed///S3_nonstressed	71,42,26/71,10,7	8.0673e-05	CHG
2	18803926	144	S3_stressed///S3_nonstressed	46,-,18/8,-,2	1.35565e-15	CG
3	810431	75	S3_stressed///S3_nonstressed	-,4,4/-,0,0	0.000329623	CHH
3	1122051	94	S3_stressed///S3_nonstressed	64,3,7/61,1,0	0.000181597	CHG
3	2211885	123	S3_stressed///S3_nonstressed	62,20,13/33,2,2	2.65163e-10	CG,CHG
3	3410240	83	S3_stressed///S3_nonstressed	63,40,38/55,30,8	2.07471e-11	CHH
3	4729457	284	S3_stressed///S3_nonstressed	22,14,21/34,11,6	5.72889e-07	CG
3	5983234	118	S3_stressed///S3_nonstressed	64,72,33/55,21,6	2.19607e-11	CHG
3	5984842	93	S3_stressed///S3_nonstressed	64,13,14/56,1,1	6.4381e-13	CHG,CHH
3	6246907	204	S3_stressed///S3_nonstressed	74,28,39/50,8,8	4.67988e-21	CHG
3	6752142	98	S3_stressed///S3_nonstressed	58,44,26/44,13,7	0.00046664	CHG
3	7785867	578	S3_stressed///S3_nonstressed	47,7,18/40,15,11	0.000182847	CG,CHG
3	9130664	109	S3_stressed///S3_nonstressed	38,18,18/35,8,5	1.51522e-06	CHH
3	9149001	77	S3_stressed///S3_nonstressed	57,6,14/49,2,2	0.000150769	CHG
3	9334843	120	S3_stressed///S3_nonstressed	16,27,24/2,2,3	8.28456e-12	CG,CHG
3	9874307	150	S3_stressed///S3_nonstressed	46,36,18/23,0,0	1.36459e-15	CHG
3	11316805	684	S3_stressed///S3_nonstressed	83,25,10/75,17,6	0.00017936	CG
3	12062478	124	S3_stressed///S3_nonstressed	-,-,7/-,-,2	0.000247886	CHH
3	12559226	88	S3_stressed///S3_nonstressed	6,0,2/27,2,2	5.15271e-05	CHG
3	13451631	645	S3_stressed///S3_nonstressed	78,14,2/66,14,3	0.000151749	CG
3	17546375	288	S3_stressed///S3_nonstressed	74,29,40/71,18,24	0.000257678	CHG
3	18310526	341	S3_stressed///S3_nonstressed	53,15,12/55,7,5	1.35553e-07	CHG
3	18791056	130	S3_stressed///S3_nonstressed	4,82,47/1,0,1	1.60044e-30	CHG
3	21457352	61	S3_stressed///S3_nonstressed	87,56,50/77,9,16	6.02097e-08	CHG,CHH
3	21664707	101	S3_stressed///S3_nonstressed	78,45,22/75,16,3	1.92069e-09	CHG
4	44016	121	S3_stressed///S3_nonstressed	59,39,36/51,8,6	3.06441e-16	CG,CHG,CHH
4	712862	108	S3_stressed///S3_nonstressed	38,22,17/27,3,4	8.77299e-08	CHG
4	2036351	196	S3_stressed///S3_nonstressed	21,17,10/11,1,2	1.41007e-11	CHG,CHH
4	2181856	166	S3_stressed///S3_nonstressed	62,21,15/51,5,3	1.19693e-07	CG,CHG
4	5987060	260	S3_stressed///S3_nonstressed	12,11,8/4,3,2	2.69101e-14	CG,CHH
4	6312657	257	S3_stressed///S3_nonstressed	57,52,34/60,29,20	0.000372782	CHG
4	6808875	176	S3_stressed///S3_nonstressed	81,45,11/83,31,4	0.000330672	CHG
4	7843785	49	S3_stressed///S3_nonstressed	-,10,7/-,0,0	0.000432013	CHG,CHH
4	7844351	463	S3_stressed///S3_nonstressed	58,26,15/45,14,8	2.91283e-06	CG
4	8189130	32	S3_stressed///S3_nonstressed	-,6,8/-,2,0	0.0003677	CHG
4	8208257	125	S3_stressed///S3_nonstressed	12,2,1/35,22,7	0.000115812	CHG
4	8271308	153	S3_stressed///S3_nonstressed	38,28,23/14,2,1	1.04095e-26	CG
4	8836493	679	S3_stressed///S3_nonstressed	37,33,32/69,47,30	3.18041e-07	CG
4	9791570	123	S3_stressed///S3_nonstressed	47,49,34/21,27,15	7.6886e-06	CG
4	10648858	198	S3_stressed///S3_nonstressed	7,2,1/13,6,3	0.000356028	CHG
4	11255674	181	S3_stressed///S3_nonstressed	45,36,23/28,22,10	8.72988e-06	CG
4	12302980	178	S3_stressed///S3_nonstressed	48,57,31/42,40,14	8.09874e-05	CHG
4	14432737	33	S3_stressed///S3_nonstressed	-,-,25/-,-,1	1.80738e-07	CHH
4	14432772	119	S3_stressed///S3_nonstressed	57,47,24/40,4,2	1.54199e-15	CHG
4	16050135	53	S3_stressed///S3_nonstressed	-,-,10/-,-,1	0.000114912	CHH
5	911259	44	S3_stressed///S3_nonstressed	-,13,9/-,1,0	0.000133918	CHG
5	911442	56	S3_stressed///S3_nonstressed	-,-,15/-,-,0	4.51723e-06	CHH
5	951554	115	S3_stressed///S3_nonstressed	84,72,45/63,36,16	1.37587e-07	CG,CHG
5	2252976	61	S3_stressed///S3_nonstressed	-,-,9/-,-,0	4.54423e-07	CHH
5	6109988	120	S3_stressed///S3_nonstressed	85,58,28/79,25,10	0.000266391	CHG
5	7027425	158	S3_stressed///S3_nonstressed	20,15,18/5,3,4	2.6144e-11	CG
5	7655121	164	S3_stressed///S3_nonstressed	73,23,13/71,7,3	3.39955e-10	CHG
5	7806665	216	S3_stressed///S3_nonstressed	66,51,20/41,3,1	6.92218e-17	CG,CHG
5	8362410	105	S3_stressed///S3_nonstressed	65,28,22/61,11,4	1.03623e-09	CHG
5	9042742	104	S3_stressed///S3_nonstressed	-,-,35/-,-,18	7.83631e-05	CHH
5	9049762	174	S3_stressed///S3_nonstressed	1,0,1/20,15,8	6.46875e-19	CG,CHG,CHH
5	9115201	112	S3_stressed///S3_nonstressed	32,26,18/22,10,7	0.000181586	CHG
5	9280468	185	S3_stressed///S3_nonstressed	29,10,14/43,7,6	3.08414e-06	CG
5	9551008	145	S3_stressed///S3_nonstressed	54,38,28/15,4,5	3.23366e-13	CG
5	9646196	113	S3_stressed///S3_nonstressed	17,6,4/36,17,10	5.38123e-05	CG
5	9686262	157	S3_stressed///S3_nonstressed	16,3,1/43,8,1	2.2971e-08	CG
5	9883556	90	S3_stressed///S3_nonstressed	76,31,13/71,17,3	0.000248198	CHH
5	10609542	265	S3_stressed///S3_nonstressed	14,2,0/40,19,3	3.77469e-09	CG
5	10654019	209	S3_stressed///S3_nonstressed	22,2,2/44,10,4	6.02097e-08	CHG,CHH
5	15120611	30	S3_stressed///S3_nonstressed	-,-,13/-,-,0	8.42892e-05	CHH
5	15145713	464	S3_stressed///S3_nonstressed	69,7,5/60,3,2	0.000279233	CHG
5	15755571	228	S3_stressed///S3_nonstressed	1,0,0/29,10,5	4.44333e-08	CG,CHG
5	15796047	240	S3_stressed///S3_nonstressed	68,34,22/55,8,6	2.48623e-11	CHG
5	15800478	113	S3_stressed///S3_nonstressed	70,36,21/54,13,5	1.65199e-06	CHG
5	16142031	116	S3_stressed///S3_nonstressed	65,-,36/60,-,9	1.53014e-10	CHH
5	16963754	111	S3_stressed///S3_nonstressed	85,38,31/73,14,6	6.79518e-13	CG,CHH
5	17710709	163	S3_stressed///S3_nonstressed	76,75,24/77,42,10	0.000449437	CHG
5	17916879	72	S3_stressed///S3_nonstressed	75,46,44/72,28,13	6.85045e-08	CHG,CHH
5	18352757	108	S3_stressed///S3_nonstressed	80,45,24/80,31,5	1.07156e-07	CHH
5	18778129	126	S3_stressed///S3_nonstressed	79,37,21/80,14,6	2.48084e-09	CHH
5	20377175	108	S3_stressed///S3_nonstressed	74,3,13/60,0,3	1.58248e-06	CG,CHH
5	20527715	170	S3_stressed///S3_nonstressed	1,1,1/29,32,14	3.99512e-23	CG,CHG,CHH
5	20839706	90	S3_stressed///S3_nonstressed	76,66,29/66,46,9	8.72988e-06	CG,CHG
5	21423637	352	S3_stressed///S3_nonstressed	57,76,32/49,58,14	1.28346e-06	CHG
5	21821003	384	S3_stressed///S3_nonstressed	77,85,37/63,68,20	3.47828e-07	CHG
5	21855333	197	S3_stressed///S3_nonstressed	28,15,9/23,7,1	5.27597e-14	CHH
5	22069217	175	S3_stressed///S3_nonstressed	72,33,9/60,8,1	1.15169e-05	CHG
5	22429971	34	S3_stressed///S3_nonstressed	-,-,27/-,-,1	1.08891e-06	CHH
5	22703532	130	S3_stressed///S3_nonstressed	48,37,9/53,1,1	5.39788e-05	CHG
5	23340005	192	S3_stressed///S3_nonstressed	60,50,25/34,24,10	6.68571e-06	CG
5	24526826	191	S3_stressed///S3_nonstressed	47,31,24/22,17,8	2.35296e-08	CG
5	25469493	432	S3_stressed///S3_nonstressed	87,26,15/81,16,8	8.61336e-07	CG

## Sheet: DMRs generation 5
1	781073	136	S5_stressed///S5_nonstressed	33,23,12/70,50,29	4.12178e-09	CHG
1	2335177	106	S5_stressed///S5_nonstressed	55,46,23/49,27,5	4.49366e-05	CHG
1	3595919	110	S5_stressed///S5_nonstressed	75,16,6/83,1,0	0.000357676	CHG,CHH
1	6233902	1271	S5_stressed///S5_nonstressed	74,62,21/71,45,12	1.2744e-05	CHG
1	7201794	246	S5_stressed///S5_nonstressed	68,9,10/59,2,3	2.9819e-05	CHG
1	8471923	279	S5_stressed///S5_nonstressed	-,24,7/-,47,16	0.000303737	CHG
1	9062087	536	S5_stressed///S5_nonstressed	80,49,24/84,35,14	9.55422e-05	CHG
1	9253887	296	S5_stressed///S5_nonstressed	35,14,13/43,2,1	5.78983e-18	CHG
1	9454045	105	S5_stressed///S5_nonstressed	29,14,6/12,2,1	5.38229e-07	CHG
1	10005795	215	S5_stressed///S5_nonstressed	74,6,4/81,2,1	0.000700307	CHG,CHH
1	11422000	411	S5_stressed///S5_nonstressed	65,46,37/43,42,23	0.000441964	CG
1	14687577	361	S5_stressed///S5_nonstressed	60,17,9/56,8,2	3.12637e-05	CHG
1	14688123	813	S5_stressed///S5_nonstressed	72,16,7/66,9,3	1.40327e-05	CG
1	14699368	1071	S5_stressed///S5_nonstressed	57,24,8/75,21,3	3.12637e-05	CG
1	14932724	798	S5_stressed///S5_nonstressed	59,20,7/65,18,4	0.000847572	CG
1	14939796	838	S5_stressed///S5_nonstressed	81,22,8/86,6,2	7.19523e-06	CG
1	14945023	720	S5_stressed///S5_nonstressed	77,31,6/83,11,2	1.06104e-05	CG
1	14953689	1005	S5_stressed///S5_nonstressed	61,18,7/54,13,3	0.000232347	CG
1	14987545	1305	S5_stressed///S5_nonstressed	61,32,7/57,20,4	0.000656363	CHG
1	15010023	641	S5_stressed///S5_nonstressed	65,25,5/64,14,2	0.000357676	CHG
1	16125413	162	S5_stressed///S5_nonstressed	22,12,8/13,4,1	0.000885244	CG,CHG
1	17143850	203	S5_stressed///S5_nonstressed	81,14,2/80,1,0	0.000428344	CHG
1	17386976	211	S5_stressed///S5_nonstressed	39,1,0/71,4,1	2.26638e-05	CHG
1	19226337	280	S5_stressed///S5_nonstressed	14,16,14/42,32,20	1.25872e-05	CG
1	22075104	264	S5_stressed///S5_nonstressed	75,27,11/35,8,2	3.84423e-06	CG,CHG
1	23004550	87	S5_stressed///S5_nonstressed	63,21,21/39,5,4	1.42639e-07	CHG,CHH
1	23087814	171	S5_stressed///S5_nonstressed	5,0,1/23,5,16	1.53911e-18	CG,CHH
1	24041433	116	S5_stressed///S5_nonstressed	53,29,14/57,14,2	4.0401e-11	CHH
1	24506439	247	S5_stressed///S5_nonstressed	75,55,34/72,40,18	0.0002985	CHG
1	24675721	158	S5_stressed///S5_nonstressed	55,71,39/46,20,9	5.53956e-13	CHG
1	25728764	156	S5_stressed///S5_nonstressed	21,4,3/39,13,7	0.001046	CHG
1	25879497	158	S5_stressed///S5_nonstressed	56,29,12/59,11,2	3.12637e-05	CHH
1	27059834	95	S5_stressed///S5_nonstressed	24,17,18/14,4,6	0.000148537	CG,CHG
1	27121072	98	S5_stressed///S5_nonstressed	30,1,1/10,0,2	1.07646e-05	CHH
1	27556171	224	S5_stressed///S5_nonstressed	62,66,24/50,17,10	3.35811e-08	CHG
1	28843953	199	S5_stressed///S5_nonstressed	68,14,18/52,3,2	1.26379e-07	CG
1	29316490	154	S5_stressed///S5_nonstressed	83,21,8/78,14,1	0.000486841	CHG
2	473786	280	S5_stressed///S5_nonstressed	46,33,19/40,12,10	2.98675e-05	CHG
2	592888	205	S5_stressed///S5_nonstressed	51,8,9/45,2,1	0.000303737	CHG
2	2241179	29	S5_stressed///S5_nonstressed	-,-,8/-,-,0	0.000806995	CHH
2	3194503	925	S5_stressed///S5_nonstressed	70,42,9/69,26,4	3.6395e-06	CHG
2	3647475	677	S5_stressed///S5_nonstressed	68,18,4/66,10,2	0.000806995	CHG
2	4538137	438	S5_stressed///S5_nonstressed	76,17,4/83,11,1	0.000886256	CG
2	6397616	158	S5_stressed///S5_nonstressed	15,3,0/54,13,2	2.34054e-06	CG,CHG,CHH
2	7278747	151	S5_stressed///S5_nonstressed	-,13,4/-,37,14	7.56477e-07	CHG
2	8545868	364	S5_stressed///S5_nonstressed	46,10,5/53,3,1	3.93965e-05	CHG
2	9262459	125	S5_stressed///S5_nonstressed	34,19,15/18,10,3	5.00544e-05	CHH
2	9518233	186	S5_stressed///S5_nonstressed	29,32,16/14,3,1	9.15016e-08	CHG
2	9703039	123	S5_stressed///S5_nonstressed	75,35,25/58,9,8	4.11037e-05	CHG
2	11246493	67	S5_stressed///S5_nonstressed	79,-,17/84,-,2	1.14674e-05	CHH
2	11315608	289	S5_stressed///S5_nonstressed	41,33,18/31,19,7	4.65273e-06	CHG
2	11982422	33	S5_stressed///S5_nonstressed	17,-,13/17,-,0	1.31963e-05	CHH
2	12333023	129	S5_stressed///S5_nonstressed	71,15,2/35,3,0	3.8922e-07	CG
2	12409873	217	S5_stressed///S5_nonstressed	78,44,28/70,36,16	0.000930314	CG
2	14145164	254	S5_stressed///S5_nonstressed	15,7,2/54,20,4	4.08503e-10	CG
2	15140131	233	S5_stressed///S5_nonstressed	5,5,3/18,13,9	8.75904e-06	CG,CHG
2	15332852	150	S5_stressed///S5_nonstressed	77,27,18/82,6,4	6.04287e-06	CHG
2	15511822	54	S5_stressed///S5_nonstressed	12,-,11/20,-,0	7.65604e-06	CG,CHH
2	16588031	73	S5_stressed///S5_nonstressed	72,37,26/85,22,5	1.69997e-06	CHG
2	16742360	143	S5_stressed///S5_nonstressed	78,86,35/71,42,10	7.09371e-10	CHG
2	17530729	298	S5_stressed///S5_nonstressed	37,29,16/36,13,7	8.63059e-08	CHG
2	17788328	388	S5_stressed///S5_nonstressed	57,7,24/70,5,14	0.000303737	CG
3	756692	193	S5_stressed///S5_nonstressed	61,42,19/56,16,7	2.82507e-05	CHG
3	1712126	143	S5_stressed///S5_nonstressed	55,59,16/53,25,3	2.05182e-06	CHG
3	2258908	74	S5_stressed///S5_nonstressed	-,-,3/-,-,1	4.14683e-06	CHH
3	6172634	335	S5_stressed///S5_nonstressed	74,43,8/71,5,1	0.000463409	CHG
3	6246892	212	S5_stressed///S5_nonstressed	58,26,19/53,3,10	4.46656e-05	CHG
3	6752149	91	S5_stressed///S5_nonstressed	60,57,37/43,5,6	3.87124e-06	CHG
3	7232564	65	S5_stressed///S5_nonstressed	38,34,13/17,6,0	3.84423e-06	CHG
3	7820206	187	S5_stressed///S5_nonstressed	31,0,2/49,14,9	8.26421e-08	CHG,CHH
3	8032339	88	S5_stressed///S5_nonstressed	79,20,15/76,4,5	0.000304669	CHG,CHH
3	8903509	197	S5_stressed///S5_nonstressed	70,8,7/81,4,2	0.000374059	CHG,CHH
3	9334819	144	S5_stressed///S5_nonstressed	8,23,19/2,0,2	5.81061e-09	CHG
3	9473608	87	S5_stressed///S5_nonstressed	72,65,37/65,23,5	4.08503e-10	CHH
3	9906067	194	S5_stressed///S5_nonstressed	63,11,7/71,6,1	0.000675317	CHG
3	11097214	159	S5_stressed///S5_nonstressed	7,6,6/21,16,13	1.80816e-05	CG
3	11270325	226	S5_stressed///S5_nonstressed	27,21,30/41,10,23	0.000259698	CG
3	11346267	309	S5_stressed///S5_nonstressed	70,15,3/64,9,1	0.000453304	CHH
3	13222766	197	S5_stressed///S5_nonstressed	76,15,2/75,3,0	0.000311847	CHG,CHH
3	13261627	115	S5_stressed///S5_nonstressed	-,2,1/-,22,9	0.000177792	CHG
3	14319650	315	S5_stressed///S5_nonstressed	12,4,1/38,9,1	0.000935643	CG
3	15215282	225	S5_stressed///S5_nonstressed	77,22,15/80,8,4	3.38027e-07	CHH
3	15229130	513	S5_stressed///S5_nonstressed	67,17,6/74,2,1	3.38922e-06	CHG
3	16519738	285	S5_stressed///S5_nonstressed	81,29,11/77,12,5	0.000675317	CHG
3	16887738	106	S5_stressed///S5_nonstressed	72,37,5/64,11,1	0.000160018	CHH
3	16943038	204	S5_stressed///S5_nonstressed	67,15,8/62,9,2	0.00058767	CHG
3	18176068	122	S5_stressed///S5_nonstressed	80,57,12/80,29,4	0.000999643	CHG
3	18884227	132	S5_stressed///S5_nonstressed	49,19,13/54,6,3	1.39903e-05	CHG,CHH
3	20853782	158	S5_stressed///S5_nonstressed	39,27,15/33,6,4	5.81061e-09	CHG,CHH
3	21664709	118	S5_stressed///S5_nonstressed	79,35,17/78,16,3	0.000368997	CHG
4	44010	150	S5_stressed///S5_nonstressed	60,31,24/45,13,7	3.8922e-07	CG,CHG
4	177170	492	S5_stressed///S5_nonstressed	67,15,5/82,17,3	0.000441964	CG
4	413221	148	S5_stressed///S5_nonstressed	-,16,7/-,2,0	1.44291e-05	CHG
4	566807	113	S5_stressed///S5_nonstressed	64,44,31/54,16,11	0.000152296	CHG
4	1303757	173	S5_stressed///S5_nonstressed	-,23,13/-,8,4	1.42639e-07	CHH
4	1339233	127	S5_stressed///S5_nonstressed	52,4,1/74,1,0	0.000900635	CG
4	1641430	272	S5_stressed///S5_nonstressed	79,17,3/78,2,0	0.000525622	CHG
4	2036351	107	S5_stressed///S5_nonstressed	31,23,20/2,0,3	2.79643e-10	CG,CHG
4	2423334	311	S5_stressed///S5_nonstressed	74,12,6/68,5,1	0.000148537	CHH
4	2626084	199	S5_stressed///S5_nonstressed	35,24,20/71,28,19	1.2203e-05	CG
4	4627929	445	S5_stressed///S5_nonstressed	79,17,5/83,5,1	0.000141028	CHG
4	5298452	206	S5_stressed///S5_nonstressed	26,12,5/50,23,12	0.000806348	CHG
4	5634255	520	S5_stressed///S5_nonstressed	72,16,4/75,7,1	0.000428344	CHH
4	5792811	135	S5_stressed///S5_nonstressed	4,3,4/18,14,10	0.000200932	CHG
4	5938880	354	S5_stressed///S5_nonstressed	21,18,4/4,8,1	0.000374059	CG
4	6281964	242	S5_stressed///S5_nonstressed	63,16,2/58,8,0	0.00100224	CHG
4	7243769	269	S5_stressed///S5_nonstressed	54,7,9/58,2,3	0.000806348	CHG
4	7886816	116	S5_stressed///S5_nonstressed	70,33,24/56,9,8	2.07976e-06	CG,CHG
4	8271310	135	S5_stressed///S5_nonstressed	41,30,30/16,3,1	6.44397e-24	CG,CHG
4	10705502	190	S5_stressed///S5_nonstressed	69,12,13/70,0,2	3.84203e-06	CHG
4	10839785	323	S5_stressed///S5_nonstressed	54,20,5/45,8,3	0.00059712	CHG
4	11624460	123	S5_stressed///S5_nonstressed	7,3,6/16,12,14	0.00030727	CHG
4	14432739	203	S5_stressed///S5_nonstressed	54,50,15/45,7,3	2.79643e-10	CHG
5	951575	123	S5_stressed///S5_nonstressed	84,72,39/71,33,16	0.00024328	CHG
5	1814508	144	S5_stressed///S5_nonstressed	78,25,3/59,20,0	0.000774906	CHG
5	2353375	42	S5_stressed///S5_nonstressed	35,12,9/11,0,0	0.000806995	CG,CHH
5	6302200	228	S5_stressed///S5_nonstressed	36,12,19/38,3,7	0.000304669	CHG
5	7154328	325	S5_stressed///S5_nonstressed	75,47,24/67,30,15	0.000424779	CG,CHG
5	7478485	166	S5_stressed///S5_nonstressed	59,53,37/42,28,21	4.25799e-07	CHG
5	7777103	832	S5_stressed///S5_nonstressed	78,40,19/89,52,18	1.95003e-05	CG
5	7806735	114	S5_stressed///S5_nonstressed	61,48,25/41,7,2	2.93029e-13	CG,CHG
5	8440235	215	S5_stressed///S5_nonstressed	27,15,4/13,6,0	2.24145e-06	CG,CHG
5	8945223	213	S5_stressed///S5_nonstressed	74,50,12/81,26,4	3.38027e-07	CHH
5	9645559	328	S5_stressed///S5_nonstressed	62,24,12/83,27,6	0.000428344	CG
5	9686262	188	S5_stressed///S5_nonstressed	25,9,5/36,2,1	0.000416199	CHH
5	10019776	102	S5_stressed///S5_nonstressed	4,6,1/19,7,6	4.59308e-05	CG,CHH
5	11228950	501	S5_stressed///S5_nonstressed	79,27,7/82,15,2	0.000737194	CHG
5	11229571	513	S5_stressed///S5_nonstressed	78,27,6/78,10,1	3.41035e-08	CHG
5	11232838	1134	S5_stressed///S5_nonstressed	78,24,6/82,11,2	6.66173e-11	CHG
5	11237990	515	S5_stressed///S5_nonstressed	80,25,5/83,9,1	0.000200932	CHG
5	11239965	375	S5_stressed///S5_nonstressed	77,29,5/78,12,2	1.2744e-05	CHG
5	11248378	486	S5_stressed///S5_nonstressed	76,23,6/81,7,2	7.42597e-06	CHG
5	11249026	401	S5_stressed///S5_nonstressed	77,25,6/81,5,2	6.76642e-06	CHG
5	11250321	391	S5_stressed///S5_nonstressed	76,25,5/79,9,1	7.84629e-05	CHG
5	11493919	412	S5_stressed///S5_nonstressed	68,26,4/63,7,1	3.06111e-05	CHG
5	12278024	573	S5_stressed///S5_nonstressed	67,15,3/67,5,1	0.000147608	CHG
5	12325691	487	S5_stressed///S5_nonstressed	83,30,6/87,15,3	0.00075639	CHG
5	12885975	220	S5_stressed///S5_nonstressed	66,10,2/65,2,1	0.000486841	CHG
5	15120706	222	S5_stressed///S5_nonstressed	64,25,6/63,7,1	1.95003e-05	CHG
5	15420814	86	S5_stressed///S5_nonstressed	29,31,23/18,14,7	4.46656e-05	CHG
5	16811091	52	S5_stressed///S5_nonstressed	8,3,3/34,5,6	0.000142984	CG
5	16929714	71	S5_stressed///S5_nonstressed	82,19,8/72,2,1	0.000303737	CHG,CHH
5	17267296	343	S5_stressed///S5_nonstressed	47,24,21/51,11,9	2.34054e-06	CHG
5	17276625	306	S5_stressed///S5_nonstressed	74,25,14/68,12,5	0.000152296	CHG
5	17577544	280	S5_stressed///S5_nonstressed	77,31,12/91,19,5	0.000374059	CG
5	19358296	120	S5_stressed///S5_nonstressed	6,49,19/14,5,2	4.17987e-07	CG,CHG
5	19555694	155	S5_stressed///S5_nonstressed	57,34,26/43,10,7	2.44105e-09	CG
5	19648811	101	S5_stressed///S5_nonstressed	76,11,7/78,1,1	0.00103783	CHG
5	20473165	238	S5_stressed///S5_nonstressed	67,39,3/51,14,1	2.07589e-05	CG
5	20839706	71	S5_stressed///S5_nonstressed	77,76,32/71,50,12	0.000170282	CHG
5	21145373	289	S5_stressed///S5_nonstressed	56,24,13/35,9,1	9.29929e-16	CG
5	22186866	104	S5_stressed///S5_nonstressed	40,33,19/27,13,5	3.84423e-06	CHG
5	22703532	356	S5_stressed///S5_nonstressed	65,17,8/61,4,2	1.42639e-07	CHG

## Sheet: DMRs SC
1	19668858	96	SC_nonstressed///SC_stressed	1,1,8/1,1,2	0.000373927	CHH
1	24584011	195	SC_nonstressed///SC_stressed	82,32,16/79,18,8	8.23727e-05	CHG
2	726698	1186	SC_nonstressed///SC_stressed	93,30,2/88,28,2	7.70721e-05	CG
2	6164159	99	SC_nonstressed///SC_stressed	81,15,9/80,12,2	7.70721e-05	CHH
2	10010408	298	SC_nonstressed///SC_stressed	15,20,10/14,18,6	8.23727e-05	CHH
2	12328902	203	SC_nonstressed///SC_stressed	3,3,3/6,7,7	8.23727e-05	CHG,CHH
3	16146242	160	SC_nonstressed///SC_stressed	1,5,1/5,17,4	8.23727e-05	CG,CHG,CHH
3	16281529	88	SC_nonstressed///SC_stressed	-,6,5/-,3,1	8.23727e-05	CHH
3	17358123	164	SC_nonstressed///SC_stressed	-,18,1/-,25,4	7.70721e-05	CHG,CHH
5	9175604	1027	SC_nonstressed///SC_stressed	93,30,9/88,28,5	3.2336e-06	CG
5	15006564	115	SC_nonstressed///SC_stressed	94,8,4/88,17,10	8.23727e-05	CG

## Sheet: DMRs VN
2	1089782	55	VN_nonstressed///VN_stressed	-,9,18/-,3,4	0.000197732	CHH
2	5291300	88	VN_nonstressed///VN_stressed	-,-,8/-,-,1	0.000255115	CHH
5	15561485	109	VN_nonstressed///VN_stressed	90,5,12/83,3,1	2.17443e-07	CG

## Sheet: DMRs SC vs VN
1	763	187	SC_nonstressed///VN_nonstressed	93,45,5/41,29,6	4.69626e-08	CG
1	44581	356	SC_nonstressed///VN_nonstressed	95,31,10/56,11,7	5.6691e-05	CG
1	56560	40	SC_nonstressed///VN_nonstressed	-,42,4/-,2,1	0.00183088	CHG,CHH
1	76708	167	SC_nonstressed///VN_nonstressed	98,31,2/7,2,1	2.97903e-08	CG
1	193593	262	SC_nonstressed///VN_nonstressed	86,19,1/8,0,1	3.9492e-14	CG,CHG
1	213476	342	SC_nonstressed///VN_nonstressed	81,21,1/4,2,0	3.60243e-29	CG,CHG
1	238286	131	SC_nonstressed///VN_nonstressed	89,39,2/7,8,1	0.00163238	CG
1	255610	1007	SC_nonstressed///VN_nonstressed	86,46,9/17,10,11	7.01504e-23	CG
1	256618	80	SC_nonstressed///VN_nonstressed	64,34,11/0,3,2	1.31716e-07	CG,CHG
1	291819	261	SC_nonstressed///VN_nonstressed	81,33,4/21,9,4	6.21063e-12	CG
1	292613	60	SC_nonstressed///VN_nonstressed	19,35,6/0,4,1	0.0003593	CG,CHH
1	422777	448	SC_nonstressed///VN_nonstressed	80,15,3/7,7,2	4.99594e-14	CG
1	423231	547	SC_nonstressed///VN_nonstressed	90,19,4/72,34,13	1.65943e-20	CG
1	432216	759	SC_nonstressed///VN_nonstressed	90,55,3/26,17,2	1.32553e-26	CG
1	433760	150	SC_nonstressed///VN_nonstressed	97,35,5/4,2,1	3.29772e-08	CG
1	499306	96	SC_nonstressed///VN_nonstressed	89,37,11/9,6,3	1.66618e-14	CG,CHG
1	540426	599	SC_nonstressed///VN_nonstressed	92,51,32/42,55,52	2.24172e-28	CG
1	549580	67	SC_nonstressed///VN_nonstressed	83,-,1/2,-,0	2.64283e-08	CG
1	587460	538	SC_nonstressed///VN_nonstressed	89,67,37/37,57,50	4.03749e-16	CG
1	587998	54	SC_nonstressed///VN_nonstressed	87,17,5/4,0,3	0.000258087	CG
1	639270	475	SC_nonstressed///VN_nonstressed	80,19,3/3,9,3	0.00337731	CG
1	639747	1461	SC_nonstressed///VN_nonstressed	90,21,9/22,26,10	1.92232e-53	CG
1	657373	82	SC_nonstressed///VN_nonstressed	15,1,2/20,6,10	0.00081687	CHG
1	669968	533	SC_nonstressed///VN_nonstressed	63,30,9/7,4,7	5.75385e-14	CHG
1	671222	34	SC_nonstressed///VN_nonstressed	14,15,6/1,1,0	0.000100081	CG
1	696961	628	SC_nonstressed///VN_nonstressed	89,35,18/15,11,22	1.50571e-10	CG
1	781031	1428	SC_nonstressed///VN_nonstressed	88,32,10/35,20,9	3.4252e-34	CG
1	784887	553	SC_nonstressed///VN_nonstressed	90,22,13/27,5,9	7.38728e-16	CG
1	791704	135	SC_nonstressed///VN_nonstressed	91,9,6/72,31,18	4.69489e-08	CHG
1	791893	318	SC_nonstressed///VN_nonstressed	90,23,6/33,26,13	1.13657e-18	CG
1	792221	270	SC_nonstressed///VN_nonstressed	92,50,3/37,15,1	1.46819e-09	CG
1	822224	226	SC_nonstressed///VN_nonstressed	87,34,19/41,30,31	2.60913e-08	CG
1	888604	239	SC_nonstressed///VN_nonstressed	65,45,14/6,1,1	2.18726e-14	CG,CHG
1	889273	357	SC_nonstressed///VN_nonstressed	84,30,11/6,4,1	3.43693e-27	CG,CHG
1	944159	257	SC_nonstressed///VN_nonstressed	91,47,2/10,5,1	3.54947e-23	CG,CHG
1	958535	205	SC_nonstressed///VN_nonstressed	90,42,4/7,5,2	2.67161e-18	CG
1	1160076	138	SC_nonstressed///VN_nonstressed	71,-,5/4,-,2	4.56031e-05	CG
1	1161015	236	SC_nonstressed///VN_nonstressed	79,28,5/6,4,2	1.22e-12	CG
1	1184484	219	SC_nonstressed///VN_nonstressed	90,-,13/4,-,4	6.3059e-17	CG
1	1185034	226	SC_nonstressed///VN_nonstressed	87,26,15/7,9,11	1.4093e-07	CG
1	1195204	40	SC_nonstressed///VN_nonstressed	90,50,1/14,8,2	1.72979e-09	CG,CHG
1	1249685	62	SC_nonstressed///VN_nonstressed	91,28,6/5,3,2	0.000185644	CG,CHG
1	1275803	881	SC_nonstressed///VN_nonstressed	87,35,18/39,22,27	1.86946e-17	CG
1	1286821	206	SC_nonstressed///VN_nonstressed	86,12,2/5,4,0	8.30296e-15	CG,CHH
1	1289014	436	SC_nonstressed///VN_nonstressed	91,18,8/40,29,17	2.03109e-18	CG
1	1289450	38	SC_nonstressed///VN_nonstressed	90,15,11/8,8,5	1.08886e-07	CG
1	1344364	191	SC_nonstressed///VN_nonstressed	82,31,1/10,5,0	6.23484e-17	CG
1	1379583	280	SC_nonstressed///VN_nonstressed	84,8,1/12,4,0	1.48835e-18	CG
1	1441485	382	SC_nonstressed///VN_nonstressed	74,56,26/4,5,5	1.31797e-32	CG,CHG
1	1444462	99	SC_nonstressed///VN_nonstressed	86,34,39/4,4,2	1.4957e-23	CG,CHG,CHH
1	1445272	65	SC_nonstressed///VN_nonstressed	91,31,14/7,0,1	0.000320621	CG,CHG,CHH
1	1476385	375	SC_nonstressed///VN_nonstressed	88,36,28/19,24,24	7.96479e-07	CG
1	1523174	335	SC_nonstressed///VN_nonstressed	84,24,23/7,8,8	7.54176e-26	CG,CHG
1	1592226	1245	SC_nonstressed///VN_nonstressed	89,38,12/37,20,11	5.4953e-42	CG
1	1598531	101	SC_nonstressed///VN_nonstressed	87,20,1/9,2,0	0.00342395	CG,CHG
1	1613272	75	SC_nonstressed///VN_nonstressed	90,37,4/6,2,3	2.43232e-12	CG
1	1613832	180	SC_nonstressed///VN_nonstressed	90,60,3/48,37,5	1.00556e-06	CG
1	1614012	147	SC_nonstressed///VN_nonstressed	91,54,1/9,6,2	8.47835e-09	CG,CHG
1	1617648	466	SC_nonstressed///VN_nonstressed	86,45,6/35,12,8	3.45233e-23	CG
1	1638165	476	SC_nonstressed///VN_nonstressed	73,17,2/6,1,1	1.21609e-12	CG
1	1676542	508	SC_nonstressed///VN_nonstressed	91,19,4/23,6,5	9.67348e-35	CG
1	1677054	94	SC_nonstressed///VN_nonstressed	86,-,1/8,-,1	1.82866e-06	CG
1	1706402	84	SC_nonstressed///VN_nonstressed	72,43,16/1,2,3	4.54707e-15	CG,CHG
1	1728692	516	SC_nonstressed///VN_nonstressed	89,35,16/32,23,11	1.44228e-33	CG
1	1729212	94	SC_nonstressed///VN_nonstressed	81,33,9/3,0,2	1.75103e-15	CG,CHG
1	1846867	137	SC_nonstressed///VN_nonstressed	88,0,0/5,0,1	7.65753e-16	CG
1	1875449	1358	SC_nonstressed///VN_nonstressed	86,31,5/7,4,2	1.35836e-87	CG
1	1882237	97	SC_nonstressed///VN_nonstressed	61,23,4/7,2,0	4.96098e-06	CG
1	1884105	262	SC_nonstressed///VN_nonstressed	69,25,1/5,3,0	1.92675e-20	CG
1	2070781	159	SC_nonstressed///VN_nonstressed	69,8,14/18,8,18	4.29833e-06	CG
1	2072077	152	SC_nonstressed///VN_nonstressed	67,7,5/53,12,10	0.00635507	CHG
1	2156248	171	SC_nonstressed///VN_nonstressed	67,21,11/9,13,11	5.36102e-06	CG
1	2189725	170	SC_nonstressed///VN_nonstressed	24,24,6/3,3,1	3.65418e-10	CG,CHG,CHH
1	2340116	370	SC_nonstressed///VN_nonstressed	72,42,7/9,11,5	4.72994e-12	CG
1	2472875	456	SC_nonstressed///VN_nonstressed	91,52,39/26,34,46	2.582e-15	CG
1	2531364	396	SC_nonstressed///VN_nonstressed	73,37,2/5,21,3	2.29713e-07	CG
1	2534764	79	SC_nonstressed///VN_nonstressed	35,38,2/9,5,1	0.00192115	CG,CHG
1	2587018	144	SC_nonstressed///VN_nonstressed	68,24,1/4,6,0	0.00421768	CG
1	2748710	76	SC_nonstressed///VN_nonstressed	94,0,0/81,1,0	0.00337731	CG
1	3023484	138	SC_nonstressed///VN_nonstressed	95,39,21/23,32,28	1.99046e-10	CG
1	3023623	142	SC_nonstressed///VN_nonstressed	91,48,12/7,3,5	2.47006e-09	CG,CHG
1	3023776	607	SC_nonstressed///VN_nonstressed	91,65,21/35,30,29	1.51232e-19	CG
1	3073231	79	SC_nonstressed///VN_nonstressed	88,17,7/4,0,2	1.29961e-06	CG,CHG,CHH
1	3251486	18	SC_nonstressed///VN_nonstressed	38,17,9/7,0,3	0.00327179	CHG,CHH
1	3343115	630	SC_nonstressed///VN_nonstressed	84,35,2/5,4,1	7.10793e-22	CG
1	3344537	128	SC_nonstressed///VN_nonstressed	91,73,4/4,4,1	7.33565e-05	CG,CHG
1	3345055	162	SC_nonstressed///VN_nonstressed	91,73,1/23,13,4	2.93318e-06	CG,CHG
1	3345219	260	SC_nonstressed///VN_nonstressed	92,61,2/67,50,5	0.00143143	CG
1	3345483	313	SC_nonstressed///VN_nonstressed	88,17,1/21,1,1	0.000203609	CG,CHG
1	3361990	334	SC_nonstressed///VN_nonstressed	75,18,2/13,6,1	3.61318e-09	CG
1	3412895	336	SC_nonstressed///VN_nonstressed	84,42,17/5,3,5	1.25685e-39	CG,CHG
1	3427795	209	SC_nonstressed///VN_nonstressed	89,33,7/7,4,2	5.30213e-08	CG
1	3498299	743	SC_nonstressed///VN_nonstressed	87,19,7/12,8,5	8.68051e-22	CG
1	3547127	416	SC_nonstressed///VN_nonstressed	88,40,6/8,6,6	1.88658e-22	CG,CHG
1	3550899	221	SC_nonstressed///VN_nonstressed	23,20,11/0,1,1	2.86687e-25	CG,CHG,CHH
1	3572998	453	SC_nonstressed///VN_nonstressed	89,34,2/8,1,1	5.16854e-19	CG
1	3595722	302	SC_nonstressed///VN_nonstressed	90,16,1/16,2,0	4.54297e-23	CG
1	3770965	63	SC_nonstressed///VN_nonstressed	63,13,1/5,1,1	5.51222e-06	CG
1	3771030	796	SC_nonstressed///VN_nonstressed	92,43,12/22,23,19	8.54109e-16	CG
1	3825691	39	SC_nonstressed///VN_nonstressed	33,2,0/4,2,0	0.000564016	CG
1	3892151	562	SC_nonstressed///VN_nonstressed	84,34,5/2,0,0	1.8166e-37	CG,CHG
1	3893180	345	SC_nonstressed///VN_nonstressed	92,47,3/4,4,0	8.95438e-20	CG,CHG
1	3893728	227	SC_nonstressed///VN_nonstressed	92,56,2/13,7,2	1.66622e-08	CG,CHG
1	3897596	458	SC_nonstressed///VN_nonstressed	91,58,13/5,4,4	1.48209e-36	CG,CHG
1	3899938	228	SC_nonstressed///VN_nonstressed	85,56,3/30,36,8	1.57335e-07	CG
1	3919917	307	SC_nonstressed///VN_nonstressed	87,30,4/7,0,2	3.63015e-11	CG,CHG
1	3925367	1616	SC_nonstressed///VN_nonstressed	88,33,5/8,4,2	1.83542e-66	CG
1	3932845	40	SC_nonstressed///VN_nonstressed	65,11,6/13,16,3	0.00495886	CG
1	3933504	62	SC_nonstressed///VN_nonstressed	41,0,5/2,0,1	5.16642e-05	CG,CHH
1	3979890	127	SC_nonstressed///VN_nonstressed	-,60,4/-,2,1	0.00432376	CHG
1	3980314	733	SC_nonstressed///VN_nonstressed	87,48,14/7,8,5	7.39132e-39	CG
1	4061419	213	SC_nonstressed///VN_nonstressed	91,32,2/4,1,1	1.08441e-17	CG,CHG,CHH
1	4093103	441	SC_nonstressed///VN_nonstressed	89,21,16/3,0,26	1.88605e-18	CG
1	4094446	178	SC_nonstressed///VN_nonstressed	67,23,5/6,2,1	5.83854e-06	CG
1	4109976	129	SC_nonstressed///VN_nonstressed	89,22,4/3,3,2	2.07932e-08	CG
1	4111034	51	SC_nonstressed///VN_nonstressed	89,66,3/3,3,1	0.000151588	CG,CHG
1	4292921	110	SC_nonstressed///VN_nonstressed	29,41,9/2,6,4	0.000222846	CHG
1	4293684	244	SC_nonstressed///VN_nonstressed	91,38,11/4,2,2	6.46076e-18	CG,CHG
1	4313174	312	SC_nonstressed///VN_nonstressed	77,9,7/16,3,4	3.67818e-11	CG
1	4329839	118	SC_nonstressed///VN_nonstressed	81,-,7/7,-,2	2.85438e-06	CG
1	4413647	464	SC_nonstressed///VN_nonstressed	86,8,1/5,1,0	5.62553e-13	CG,CHG
1	4415385	674	SC_nonstressed///VN_nonstressed	87,38,2/3,0,0	8.14026e-54	CG,CHG,CHH
1	4493687	77	SC_nonstressed///VN_nonstressed	70,36,7/5,0,4	9.58178e-05	CG,CHG
1	4494483	131	SC_nonstressed///VN_nonstressed	2,5,7/0,0,3	0.000997625	CHH
1	4506503	445	SC_nonstressed///VN_nonstressed	86,21,2/16,6,2	1.38449e-15	CG,CHG
1	4582904	63	SC_nonstressed///VN_nonstressed	80,10,2/2,2,1	0.000148534	CG
1	4583531	57	SC_nonstressed///VN_nonstressed	90,18,7/8,2,1	2.08194e-06	CG,CHG
1	4595107	545	SC_nonstressed///VN_nonstressed	87,8,1/9,3,0	3.77835e-28	CG
1	4596879	286	SC_nonstressed///VN_nonstressed	81,45,2/3,2,1	2.79537e-24	CG,CHG
1	4603627	434	SC_nonstressed///VN_nonstressed	88,16,1/8,1,0	1.50527e-29	CG
1	4621560	48	SC_nonstressed///VN_nonstressed	80,31,1/29,0,1	0.00179713	CG,CHG
1	4682473	68	SC_nonstressed///VN_nonstressed	91,34,3/26,3,3	4.60662e-07	CG
1	4685360	727	SC_nonstressed///VN_nonstressed	89,53,4/13,12,3	4.11749e-29	CG
1	4739384	102	SC_nonstressed///VN_nonstressed	88,60,5/13,15,5	6.43242e-09	CG,CHG
1	4770677	103	SC_nonstressed///VN_nonstressed	71,24,8/4,3,1	8.80896e-08	CG
1	4785339	110	SC_nonstressed///VN_nonstressed	78,-,3/2,-,1	0.000403956	CG
1	4896487	409	SC_nonstressed///VN_nonstressed	65,23,9/3,1,4	2.93849e-11	CG
1	5044853	181	SC_nonstressed///VN_nonstressed	94,13,10/32,12,18	1.32735e-07	CG
1	5055965	83	SC_nonstressed///VN_nonstressed	95,14,3/13,0,2	0.000541592	CG
1	5098310	172	SC_nonstressed///VN_nonstressed	66,32,12/3,4,1	2.27895e-16	CG,CHG
1	5099106	419	SC_nonstressed///VN_nonstressed	88,72,3/20,6,3	8.24616e-16	CG,CHG
1	5100579	304	SC_nonstressed///VN_nonstressed	89,52,3/18,9,4	1.17536e-12	CG
1	5101495	298	SC_nonstressed///VN_nonstressed	92,55,5/7,2,1	2.20871e-20	CG,CHG
1	5101794	340	SC_nonstressed///VN_nonstressed	88,54,8/46,23,10	1.5821e-12	CG
1	5102136	129	SC_nonstressed///VN_nonstressed	59,14,7/6,1,1	1.28773e-05	CG
1	5171828	82	SC_nonstressed///VN_nonstressed	87,27,7/3,5,1	2.93437e-06	CG,CHH
1	5171910	129	SC_nonstressed///VN_nonstressed	90,30,2/49,23,4	6.91934e-11	CG,CHH
1	5172039	97	SC_nonstressed///VN_nonstressed	76,10,1/7,0,0	1.70298e-05	CG,CHG
1	5198367	479	SC_nonstressed///VN_nonstressed	84,22,9/28,9,2	1.43625e-18	CG
1	5285102	400	SC_nonstressed///VN_nonstressed	93,41,7/48,12,3	3.26358e-17	CG
1	5338392	200	SC_nonstressed///VN_nonstressed	14,13,10/0,1,3	4.67301e-15	CHG
1	5353568	2086	SC_nonstressed///VN_nonstressed	89,35,1/24,18,1	1.14586e-75	CG
1	5356803	331	SC_nonstressed///VN_nonstressed	72,24,7/4,1,0	8.56736e-26	CG,CHG
1	5378258	101	SC_nonstressed///VN_nonstressed	90,5,0/4,1,0	2.9355e-20	CG,CHG
1	5389540	347	SC_nonstressed///VN_nonstressed	90,18,5/7,2,2	4.52226e-27	CG
1	5391408	52	SC_nonstressed///VN_nonstressed	-,18,10/-,0,0	9.93691e-06	CHG
1	5391871	387	SC_nonstressed///VN_nonstressed	89,21,2/29,12,3	0.00156237	CG
1	5395056	327	SC_nonstressed///VN_nonstressed	77,34,4/4,1,0	3.69276e-27	CG
1	5395718	115	SC_nonstressed///VN_nonstressed	96,19,5/4,0,1	1.01605e-10	CG
1	5637132	565	SC_nonstressed///VN_nonstressed	88,10,1/7,2,0	5.60776e-35	CG
1	5696618	94	SC_nonstressed///VN_nonstressed	20,58,6/2,7,2	3.17422e-05	CG,CHG
1	5798750	795	SC_nonstressed///VN_nonstressed	88,46,18/35,31,37	4.69459e-46	CG
1	5866655	147	SC_nonstressed///VN_nonstressed	42,18,0/17,11,2	0.00246913	CG
1	5898975	94	SC_nonstressed///VN_nonstressed	-,21,6/-,2,2	0.00581064	CHG
1	5899077	745	SC_nonstressed///VN_nonstressed	90,64,35/42,60,56	8.66069e-36	CG
1	5915306	294	SC_nonstressed///VN_nonstressed	85,57,4/6,14,3	0.000163527	CG,CHG
1	5965387	66	SC_nonstressed///VN_nonstressed	21,-,8/2,-,2	0.00572095	CG
1	5971096	374	SC_nonstressed///VN_nonstressed	91,72,3/5,5,1	1.02668e-25	CG,CHG
1	5972188	221	SC_nonstressed///VN_nonstressed	78,35,1/5,3,1	4.66443e-09	CG,CHG
1	6074796	724	SC_nonstressed///VN_nonstressed	90,46,25/45,40,44	1.85079e-25	CG
1	6075521	82	SC_nonstressed///VN_nonstressed	-,56,5/-,0,1	0.00582596	CHG
1	6102429	526	SC_nonstressed///VN_nonstressed	87,16,15/3,4,7	1.32595e-15	CG
1	6140395	1172	SC_nonstressed///VN_nonstressed	87,52,2/18,18,2	4.57544e-49	CG
1	6156347	179	SC_nonstressed///VN_nonstressed	81,28,11/3,3,4	2.7605e-09	CG,CHG
1	6158103	243	SC_nonstressed///VN_nonstressed	93,51,4/5,9,5	1.12429e-09	CG,CHG
1	6158352	428	SC_nonstressed///VN_nonstressed	91,54,7/30,26,17	1.59647e-30	CG
1	6158784	139	SC_nonstressed///VN_nonstressed	91,6,5/9,3,2	3.69354e-07	CG,CHG,CHH
1	6196627	1023	SC_nonstressed///VN_nonstressed	88,39,3/4,2,1	1.95724e-30	CG,CHG
1	6198136	320	SC_nonstressed///VN_nonstressed	-,45,4/-,2,2	3.59451e-09	CHG
1	6198574	810	SC_nonstressed///VN_nonstressed	88,30,2/3,4,2	1.39789e-10	CG
1	6233937	1201	SC_nonstressed///VN_nonstressed	89,44,13/29,31,23	4.42242e-25	CG
1	6236212	335	SC_nonstressed///VN_nonstressed	92,-,5/5,-,1	5.64477e-14	CG
1	6237793	115	SC_nonstressed///VN_nonstressed	61,-,6/0,-,1	0.00022128	CG
1	6263232	63	SC_nonstressed///VN_nonstressed	80,19,2/18,6,0	3.9022e-06	CG,CHG
1	6276329	257	SC_nonstressed///VN_nonstressed	90,19,2/13,1,1	1.52919e-14	CG
1	6402918	575	SC_nonstressed///VN_nonstressed	87,31,8/24,23,8	2.93184e-19	CG
1	6403501	1789	SC_nonstressed///VN_nonstressed	89,61,18/24,29,32	4.97596e-64	CG
1	6405298	193	SC_nonstressed///VN_nonstressed	65,24,23/3,1,1	9.10141e-42	CG,CHH
1	6425929	308	SC_nonstressed///VN_nonstressed	90,-,4/32,-,2	6.58877e-14	CG
1	6470397	304	SC_nonstressed///VN_nonstressed	89,51,5/56,35,7	3.73769e-13	CG
1	6470703	435	SC_nonstressed///VN_nonstressed	87,19,3/16,6,1	3.29497e-23	CG
1	6472736	480	SC_nonstressed///VN_nonstressed	91,27,4/27,10,5	4.48576e-27	CG
1	6515296	39	SC_nonstressed///VN_nonstressed	70,12,9/9,1,4	2.34024e-05	CG,CHG
1	6574059	770	SC_nonstressed///VN_nonstressed	93,47,4/25,12,4	3.12983e-37	CG
1	6574832	438	SC_nonstressed///VN_nonstressed	92,48,6/31,43,15	4.15415e-22	CG
1	6575271	216	SC_nonstressed///VN_nonstressed	90,39,6/7,3,1	2.23883e-13	CG,CHH
1	6587827	520	SC_nonstressed///VN_nonstressed	94,37,6/15,5,2	1.03684e-20	CG
1	6589017	1155	SC_nonstressed///VN_nonstressed	89,66,3/6,7,1	1.66549e-82	CG,CHG
1	6592628	326	SC_nonstressed///VN_nonstressed	91,80,2/9,3,1	7.63087e-07	CG,CHG
1	6593218	199	SC_nonstressed///VN_nonstressed	83,-,2/8,-,1	8.19033e-07	CG
1	6615322	425	SC_nonstressed///VN_nonstressed	89,41,2/3,1,0	9.52358e-38	CG,CHG
1	6640695	351	SC_nonstressed///VN_nonstressed	86,24,11/19,10,9	1.28113e-17	CG
1	6657159	102	SC_nonstressed///VN_nonstressed	90,37,3/7,3,2	1.94073e-09	CG,CHG
1	6657770	186	SC_nonstressed///VN_nonstressed	93,65,3/2,2,1	4.84172e-10	CG,CHG
1	6658533	443	SC_nonstressed///VN_nonstressed	90,69,3/13,8,1	2.43265e-24	CG,CHG
1	6659196	368	SC_nonstressed///VN_nonstressed	92,58,3/47,35,5	6.75617e-10	CG
1	6659567	1020	SC_nonstressed///VN_nonstressed	92,56,2/9,7,1	7.81289e-38	CG
1	6715230	465	SC_nonstressed///VN_nonstressed	76,39,4/9,9,3	5.19585e-25	CG
1	6718006	244	SC_nonstressed///VN_nonstressed	88,7,2/21,2,1	2.04659e-12	CG,CHG
1	6720906	234	SC_nonstressed///VN_nonstressed	89,16,2/16,2,1	1.56955e-10	CG
1	6742867	130	SC_nonstressed///VN_nonstressed	86,17,1/14,1,1	7.29557e-06	CG
1	6756196	316	SC_nonstressed///VN_nonstressed	74,39,13/8,3,3	1.64354e-20	CG
1	6770380	411	SC_nonstressed///VN_nonstressed	82,26,1/22,9,1	6.79963e-12	CG
1	6795388	210	SC_nonstressed///VN_nonstressed	92,-,0/4,-,1	1.25047e-13	CG
1	6927176	309	SC_nonstressed///VN_nonstressed	77,6,0/13,2,0	7.01799e-17	CG
1	7023514	22	SC_nonstressed///VN_nonstressed	86,-,3/8,-,1	0.000151965	CG,CHH
1	7024485	58	SC_nonstressed///VN_nonstressed	87,-,9/1,-,5	1.12178e-06	CG
1	7037264	44	SC_nonstressed///VN_nonstressed	92,21,9/8,5,5	1.68827e-10	CG,CHG
1	7132296	143	SC_nonstressed///VN_nonstressed	79,8,3/2,0,0	6.5388e-11	CG
1	7132441	562	SC_nonstressed///VN_nonstressed	88,69,19/15,14,19	4.91978e-16	CG,CHG
1	7138873	68	SC_nonstressed///VN_nonstressed	85,63,22/3,1,3	2.65525e-13	CG,CHG,CHH
1	7227639	548	SC_nonstressed///VN_nonstressed	81,11,9/10,2,2	6.2684e-34	CG
1	7241340	282	SC_nonstressed///VN_nonstressed	67,14,4/2,1,1	7.25292e-09	CG,CHG
1	7241135	203	SC_nonstressed///VN_nonstressed	-,65,17/-,16,21	8.49327e-06	CHG
1	7241096	38	SC_nonstressed///VN_nonstressed	92,41,7/10,9,4	0.0027938	CG,CHG
1	7249373	151	SC_nonstressed///VN_nonstressed	89,7,1/4,1,1	1.0471e-22	CG,CHG
1	7251662	442	SC_nonstressed///VN_nonstressed	70,23,12/6,5,7	6.32852e-20	CG
1	7254920	183	SC_nonstressed///VN_nonstressed	91,36,13/6,6,5	2.91311e-23	CG
1	7257198	93	SC_nonstressed///VN_nonstressed	49,43,10/2,2,2	2.57127e-08	CG,CHG
1	7298579	31	SC_nonstressed///VN_nonstressed	89,0,0/41,0,0	0.00211754	CG
1	7313037	167	SC_nonstressed///VN_nonstressed	89,31,2/51,30,3	2.63445e-13	CG
1	7354518	312	SC_nonstressed///VN_nonstressed	100,62,1/15,17,5	4.31357e-05	CG,CHG,CHH
1	7356922	340	SC_nonstressed///VN_nonstressed	97,53,2/83,48,9	0.000554377	CG
1	7359395	382	SC_nonstressed///VN_nonstressed	100,67,1/22,4,5	1.64292e-05	CG,CHG
1	7360454	588	SC_nonstressed///VN_nonstressed	92,44,2/81,70,13	0.000498101	CG,CHG
1	7363226	307	SC_nonstressed///VN_nonstressed	95,50,1/27,30,6	7.38576e-05	CG
1	7364308	731	SC_nonstressed///VN_nonstressed	89,55,2/29,15,5	7.27851e-11	CHG,CHH
1	7365690	366	SC_nonstressed///VN_nonstressed	-,41,10/-,6,4	8.83537e-09	CHG
1	7392257	797	SC_nonstressed///VN_nonstressed	87,42,7/8,6,3	7.31287e-39	CG
1	7393406	60	SC_nonstressed///VN_nonstressed	80,12,3/8,0,3	0.00451719	CG,CHG
1	7394269	596	SC_nonstressed///VN_nonstressed	86,31,2/29,14,4	3.33936e-21	CG
1	7475522	153	SC_nonstressed///VN_nonstressed	91,6,2/3,0,0	7.89616e-06	CG
1	7505663	530	SC_nonstressed///VN_nonstressed	88,24,7/13,7,2	9.71274e-28	CG
1	7521834	83	SC_nonstressed///VN_nonstressed	27,-,11/2,-,1	0.000190568	CG,CHH
1	7522523	131	SC_nonstressed///VN_nonstressed	25,5,6/1,0,1	4.82824e-07	CG
1	7541273	195	SC_nonstressed///VN_nonstressed	88,3,1/9,2,0	1.21374e-12	CG
1	7665386	268	SC_nonstressed///VN_nonstressed	-,30,2/-,1,0	5.76564e-10	CHG
1	7683063	112	SC_nonstressed///VN_nonstressed	84,10,7/8,3,2	0.000107319	CG
1	7709424	2276	SC_nonstressed///VN_nonstressed	90,46,2/20,16,1	2.57156e-85	CG
1	7711708	227	SC_nonstressed///VN_nonstressed	92,27,2/66,43,4	0.000106649	CHG
1	7711935	263	SC_nonstressed///VN_nonstressed	90,34,2/14,6,2	1.6547e-06	CG
1	7714651	367	SC_nonstressed///VN_nonstressed	88,36,19/25,14,23	4.94773e-13	CG,CHG
1	7715022	35	SC_nonstressed///VN_nonstressed	-,-,25/-,-,2	4.53709e-05	CHH
1	7724789	196	SC_nonstressed///VN_nonstressed	90,16,1/29,9,1	7.9659e-16	CG
1	7729916	235	SC_nonstressed///VN_nonstressed	92,25,2/8,6,1	5.31997e-19	CG
1	7745404	243	SC_nonstressed///VN_nonstressed	92,35,2/82,50,5	0.000122086	CG
1	7764834	193	SC_nonstressed///VN_nonstressed	91,32,1/9,5,1	1.63661e-21	CG,CHG
1	7766268	277	SC_nonstressed///VN_nonstressed	85,49,2/21,12,2	3.99204e-16	CG
1	7783342	796	SC_nonstressed///VN_nonstressed	81,27,5/5,3,1	1.08514e-48	CG,CHG
1	7810140	538	SC_nonstressed///VN_nonstressed	92,19,5/11,4,2	6.92838e-36	CG
1	7810872	1348	SC_nonstressed///VN_nonstressed	86,32,9/12,3,5	3.74204e-43	CG
1	7833038	913	SC_nonstressed///VN_nonstressed	90,42,15/14,17,19	4.32874e-24	CG
1	7833952	263	SC_nonstressed///VN_nonstressed	91,6,21/1,0,9	2.07994e-09	CG
1	7845964	225	SC_nonstressed///VN_nonstressed	71,7,9/6,0,2	7.82877e-17	CG
1	7848149	562	SC_nonstressed///VN_nonstressed	74,13,7/6,2,2	1.84307e-19	CG
1	7851737	784	SC_nonstressed///VN_nonstressed	86,53,14/16,22,9	6.78195e-37	CG
1	7936604	164	SC_nonstressed///VN_nonstressed	81,25,5/3,2,1	2.23161e-20	CG,CHG,CHH
1	7959547	135	SC_nonstressed///VN_nonstressed	70,10,0/5,1,0	0.00014761	CG
1	7975855	678	SC_nonstressed///VN_nonstressed	91,41,11/29,23,22	3.10374e-35	CG
1	7981132	204	SC_nonstressed///VN_nonstressed	91,15,1/5,9,1	8.0387e-12	CG
1	8035587	353	SC_nonstressed///VN_nonstressed	70,12,1/10,3,0	4.63389e-12	CG
1	8043906	320	SC_nonstressed///VN_nonstressed	89,31,3/17,6,2	1.45104e-18	CG
1	8053531	277	SC_nonstressed///VN_nonstressed	89,50,14/7,9,3	4.2518e-27	CG,CHG
1	8053812	99	SC_nonstressed///VN_nonstressed	94,50,19/24,34,12	3.99887e-07	CG
1	8053919	148	SC_nonstressed///VN_nonstressed	17,25,8/1,3,2	7.35931e-08	CG
1	8159669	104	SC_nonstressed///VN_nonstressed	88,18,1/40,12,3	0.00629346	CG
1	8161092	325	SC_nonstressed///VN_nonstressed	46,10,6/23,3,6	0.00123998	CG
1	8169437	813	SC_nonstressed///VN_nonstressed	92,65,20/39,48,27	3.31689e-13	CG
1	8170257	121	SC_nonstressed///VN_nonstressed	58,-,7/4,-,1	1.10454e-07	CG,CHH
1	8178286	205	SC_nonstressed///VN_nonstressed	86,15,1/7,2,0	1.2192e-14	CG
1	8189788	169	SC_nonstressed///VN_nonstressed	89,14,10/7,2,1	4.04404e-10	CG
1	8190101	29	SC_nonstressed///VN_nonstressed	91,36,18/4,5,6	4.14649e-05	CG,CHG
1	8201443	116	SC_nonstressed///VN_nonstressed	82,54,7/5,3,1	7.02094e-10	CG,CHH
1	8236976	764	SC_nonstressed///VN_nonstressed	89,23,7/4,1,2	8.53095e-45	CG
1	8235886	1089	SC_nonstressed///VN_nonstressed	91,60,11/21,12,11	5.65308e-16	CG,CHG
1	8254773	315	SC_nonstressed///VN_nonstressed	90,6,6/4,1,4	2.25399e-10	CG
1	8272685	318	SC_nonstressed///VN_nonstressed	86,4,2/8,0,1	6.075e-10	CG
1	8275993	142	SC_nonstressed///VN_nonstressed	75,15,1/3,2,1	1.82123e-06	CG,CHG
1	8277606	80	SC_nonstressed///VN_nonstressed	89,73,4/5,0,4	0.00295417	CG,CHG
1	8289517	55	SC_nonstressed///VN_nonstressed	89,31,5/5,0,8	2.2764e-09	CG,CHG
1	8319593	58	SC_nonstressed///VN_nonstressed	95,24,5/12,8,4	4.36297e-07	CG,CHG
1	8371152	53	SC_nonstressed///VN_nonstressed	39,9,0/2,0,1	0.000158716	CG,CHG
1	8388759	237	SC_nonstressed///VN_nonstressed	88,37,2/36,20,3	1.59087e-05	CG,CHG
1	8390646	621	SC_nonstressed///VN_nonstressed	90,66,4/82,60,11	7.73689e-07	CG
1	8391268	324	SC_nonstressed///VN_nonstressed	90,57,2/3,5,1	3.21297e-09	CG
1	8392017	546	SC_nonstressed///VN_nonstressed	72,22,4/10,7,4	1.771e-14	CG
1	8408824	61	SC_nonstressed///VN_nonstressed	19,17,9/0,2,2	6.4208e-06	CG,CHG
1	8409538	73	SC_nonstressed///VN_nonstressed	-,41,12/-,3,0	4.5793e-10	CHG,CHH
1	8457181	169	SC_nonstressed///VN_nonstressed	88,73,6/4,10,3	9.59847e-19	CG,CHG
1	8471719	1865	SC_nonstressed///VN_nonstressed	84,32,7/7,2,3	4.32746e-42	CG
1	8475434	256	SC_nonstressed///VN_nonstressed	86,29,2/5,10,1	0.000143765	CG
1	8476368	106	SC_nonstressed///VN_nonstressed	28,13,1/0,0,0	2.42115e-06	CG,CHG
1	8476790	301	SC_nonstressed///VN_nonstressed	81,13,1/2,1,0	1.98852e-19	CG
1	8497306	246	SC_nonstressed///VN_nonstressed	91,19,0/5,1,0	1.88633e-16	CG
1	8512461	161	SC_nonstressed///VN_nonstressed	87,24,6/27,21,21	3.60101e-10	CG
1	8512624	561	SC_nonstressed///VN_nonstressed	88,19,3/12,4,1	3.34906e-18	CG
1	8538644	226	SC_nonstressed///VN_nonstressed	80,36,6/6,5,2	1.09868e-08	CG
1	8543794	200	SC_nonstressed///VN_nonstressed	93,12,5/5,1,0	1.63389e-26	CG,CHG
1	8571023	256	SC_nonstressed///VN_nonstressed	90,6,1/30,5,0	3.21962e-11	CG
1	8573154	325	SC_nonstressed///VN_nonstressed	90,20,4/15,4,3	8.62876e-16	CG
1	8577063	35	SC_nonstressed///VN_nonstressed	90,27,2/6,8,4	8.48579e-06	CG
1	8577101	1014	SC_nonstressed///VN_nonstressed	91,58,17/32,41,28	8.0565e-35	CG
1	8578116	141	SC_nonstressed///VN_nonstressed	71,-,8/3,-,0	1.07665e-14	CG,CHH
1	8590539	91	SC_nonstressed///VN_nonstressed	-,13,7/-,2,2	0.000451909	CHG,CHH
1	8620897	777	SC_nonstressed///VN_nonstressed	84,23,5/8,3,2	2.49089e-35	CG
1	8622419	320	SC_nonstressed///VN_nonstressed	88,51,5/3,11,2	4.24359e-08	CG,CHG
1	8623660	171	SC_nonstressed///VN_nonstressed	84,31,7/6,3,2	3.05904e-12	CG,CHG
1	8644255	505	SC_nonstressed///VN_nonstressed	87,49,7/7,10,2	1.33993e-18	CG
1	8645895	739	SC_nonstressed///VN_nonstressed	90,56,2/25,17,2	1.14523e-21	CG
1	8646769	1342	SC_nonstressed///VN_nonstressed	93,48,2/13,14,1	5.84439e-43	CG
1	8648962	168	SC_nonstressed///VN_nonstressed	90,-,2/6,-,1	2.39301e-06	CG
1	8649671	301	SC_nonstressed///VN_nonstressed	18,30,9/10,14,16	1.91469e-06	CHG
1	8661260	117	SC_nonstressed///VN_nonstressed	87,21,2/26,16,5	1.00387e-09	CG
1	8681912	235	SC_nonstressed///VN_nonstressed	90,36,15/39,36,24	1.88661e-11	CG
1	8690334	531	SC_nonstressed///VN_nonstressed	90,29,2/11,9,1	1.89576e-21	CG
1	8723093	403	SC_nonstressed///VN_nonstressed	91,35,27/56,51,27	0.000213038	CHG
1	8733461	152	SC_nonstressed///VN_nonstressed	92,38,5/5,1,1	1.44938e-12	CG,CHG
1	8738103	706	SC_nonstressed///VN_nonstressed	91,31,1/29,9,1	8.00892e-27	CG
1	8740811	467	SC_nonstressed///VN_nonstressed	91,43,1/6,6,0	2.17713e-34	CG
1	8789745	455	SC_nonstressed///VN_nonstressed	89,69,3/12,12,6	2.26297e-13	CG,CHG
1	8792067	437	SC_nonstressed///VN_nonstressed	90,58,2/10,7,3	8.95008e-32	CG,CHG
1	8792519	304	SC_nonstressed///VN_nonstressed	92,54,3/22,20,14	5.75564e-36	CG
1	8792865	975	SC_nonstressed///VN_nonstressed	92,60,4/9,7,4	5.245e-71	CG,CHG
1	8794497	1006	SC_nonstressed///VN_nonstressed	87,56,3/5,5,2	3.04994e-52	CG,CHG
1	8796817	553	SC_nonstressed///VN_nonstressed	92,65,2/84,65,14	5.41786e-05	CG
1	8798051	329	SC_nonstressed///VN_nonstressed	88,48,19/6,4,1	1.80979e-48	CG
1	8812339	419	SC_nonstressed///VN_nonstressed	88,47,26/11,21,11	4.81451e-08	CG
1	8827032	102	SC_nonstressed///VN_nonstressed	76,20,35/0,0,0	0.000473593	CG,CHG
1	8831262	247	SC_nonstressed///VN_nonstressed	85,46,3/27,25,9	9.27038e-09	CG
1	8869548	159	SC_nonstressed///VN_nonstressed	-,8,9/-,1,2	7.26213e-06	CHG
1	8870852	260	SC_nonstressed///VN_nonstressed	90,15,3/7,2,1	7.15858e-15	CG
1	8899269	575	SC_nonstressed///VN_nonstressed	78,6,3/9,5,1	1.02788e-28	CG
1	8927556	200	SC_nonstressed///VN_nonstressed	90,55,4/7,7,0	6.89135e-09	CG,CHG
1	8933121	104	SC_nonstressed///VN_nonstressed	85,42,4/10,15,2	2.04081e-07	CG,CHG
1	8935641	392	SC_nonstressed///VN_nonstressed	13,14,9/3,1,1	2.1255e-18	CG,CHG
1	8955441	51	SC_nonstressed///VN_nonstressed	91,5,1/56,1,0	9.93274e-07	CHG
1	9019243	346	SC_nonstressed///VN_nonstressed	86,29,15/17,10,16	1.82136e-07	CG
1	9062102	438	SC_nonstressed///VN_nonstressed	89,24,17/78,60,38	2.40702e-22	CHG
1	9077530	79	SC_nonstressed///VN_nonstressed	25,11,2/0,0,0	0.00114058	CG,CHG
1	9077800	366	SC_nonstressed///VN_nonstressed	92,54,2/8,6,1	8.74571e-23	CG
1	9087842	247	SC_nonstressed///VN_nonstressed	90,12,4/85,17,9	0.00142078	CG
1	9126657	374	SC_nonstressed///VN_nonstressed	35,38,11/1,2,2	9.10976e-28	CG,CHG
1	9135442	1302	SC_nonstressed///VN_nonstressed	83,39,10/16,22,9	5.34411e-27	CG
1	9136748	161	SC_nonstressed///VN_nonstressed	89,-,16/3,-,6	5.37891e-07	CG
1	9137227	260	SC_nonstressed///VN_nonstressed	90,30,4/9,2,2	0.000220644	CG
1	9137702	722	SC_nonstressed///VN_nonstressed	93,34,10/8,7,4	2.68759e-35	CG
1	9146426	541	SC_nonstressed///VN_nonstressed	93,12,3/6,1,5	3.15714e-13	CG
1	9174283	332	SC_nonstressed///VN_nonstressed	92,33,3/17,8,3	9.84705e-26	CG
1	9175127	496	SC_nonstressed///VN_nonstressed	90,57,7/8,4,4	1.28076e-24	CG,CHG
1	9175625	62	SC_nonstressed///VN_nonstressed	89,56,2/51,43,6	1.53336e-07	CHH
1	9175688	153	SC_nonstressed///VN_nonstressed	78,77,7/15,6,7	2.74152e-06	CG,CHG
1	9177443	461	SC_nonstressed///VN_nonstressed	92,57,4/5,8,2	2.11623e-08	CG,CHG
1	9187594	1451	SC_nonstressed///VN_nonstressed	90,40,14/9,5,7	4.19977e-78	CG
1	9204011	1657	SC_nonstressed///VN_nonstressed	91,50,13/36,27,19	1.57273e-43	CG
1	9305793	379	SC_nonstressed///VN_nonstressed	37,29,5/1,1,1	5.18764e-10	CG
1	9310293	152	SC_nonstressed///VN_nonstressed	82,13,1/23,4,1	4.18437e-09	CG
1	9353750	121	SC_nonstressed///VN_nonstressed	85,12,0/2,1,0	9.05338e-06	CG
1	9357865	160	SC_nonstressed///VN_nonstressed	91,25,13/84,42,29	3.4167e-07	CHG
1	9362322	120	SC_nonstressed///VN_nonstressed	97,36,2/9,0,0	5.94634e-06	CG
1	9373434	341	SC_nonstressed///VN_nonstressed	89,51,4/3,5,3	1.14091e-06	CG
1	9384095	51	SC_nonstressed///VN_nonstressed	-,14,12/-,0,1	0.000795841	CHG,CHH
1	9385986	354	SC_nonstressed///VN_nonstressed	90,13,1/5,3,0	1.32549e-19	CG
1	9416769	364	SC_nonstressed///VN_nonstressed	90,14,1/62,21,3	4.04826e-09	CHH
1	9418535	427	SC_nonstressed///VN_nonstressed	81,15,9/13,13,19	3.36808e-11	CG
1	9423379	28	SC_nonstressed///VN_nonstressed	93,0,0/47,1,0	0.00394187	CG
1	9464878	46	SC_nonstressed///VN_nonstressed	90,32,1/7,4,1	0.00285939	CG,CHG
1	9547084	1953	SC_nonstressed///VN_nonstressed	88,27,6/6,3,2	4.30552e-74	CG
1	9549338	554	SC_nonstressed///VN_nonstressed	88,17,5/5,2,1	9.87274e-19	CG
1	9550272	772	SC_nonstressed///VN_nonstressed	88,30,5/17,3,2	1.41852e-17	CG,CHG
1	9572245	321	SC_nonstressed///VN_nonstressed	80,48,4/18,4,2	1.10507e-12	CHG
1	9572794	1434	SC_nonstressed///VN_nonstressed	86,40,2/5,2,0	2.30283e-79	CG
1	9582298	940	SC_nonstressed///VN_nonstressed	83,47,3/8,6,2	8.98898e-28	CG
1	9583869	679	SC_nonstressed///VN_nonstressed	91,18,1/5,1,0	2.08776e-14	CG
1	9585030	679	SC_nonstressed///VN_nonstressed	90,28,2/5,3,1	3.04647e-20	CG
1	9585952	591	SC_nonstressed///VN_nonstressed	90,24,2/5,6,1	1.05944e-12	CG
1	9586543	83	SC_nonstressed///VN_nonstressed	92,33,3/59,34,6	5.44031e-06	CG
1	9586957	785	SC_nonstressed///VN_nonstressed	92,37,11/38,26,21	3.93082e-27	CG
1	9626768	370	SC_nonstressed///VN_nonstressed	88,36,5/4,2,1	5.53226e-20	CG,CHG
1	9629619	344	SC_nonstressed///VN_nonstressed	91,20,3/6,3,1	3.16282e-13	CG
1	9630780	255	SC_nonstressed///VN_nonstressed	83,26,7/7,1,0	5.83327e-17	CG
1	9676465	53	SC_nonstressed///VN_nonstressed	86,-,12/8,-,4	0.00446995	CG
1	9691236	92	SC_nonstressed///VN_nonstressed	79,39,7/8,4,1	2.97375e-06	CG,CHG
1	9706270	116	SC_nonstressed///VN_nonstressed	57,7,14/10,4,3	1.58627e-07	CG,CHH
1	9708110	461	SC_nonstressed///VN_nonstressed	85,13,10/1,0,2	3.05058e-27	CG
1	9708623	88	SC_nonstressed///VN_nonstressed	18,-,18/2,-,1	1.594e-12	CHH
1	9754174	124	SC_nonstressed///VN_nonstressed	12,23,12/0,2,2	6.60318e-12	CG,CHG,CHH
1	9754301	2237	SC_nonstressed///VN_nonstressed	91,43,17/47,36,42	1.01121e-180	CHH
1	9756540	136	SC_nonstressed///VN_nonstressed	90,33,19/2,2,5	6.06925e-10	CG,CHG
1	9758736	389	SC_nonstressed///VN_nonstressed	90,17,1/4,4,0	2.40234e-19	CG,CHG
1	9759197	1387	SC_nonstressed///VN_nonstressed	90,36,5/32,21,6	1.72912e-36	CG
1	9762536	269	SC_nonstressed///VN_nonstressed	80,26,5/3,2,1	1.22852e-22	CG,CHG
1	9778376	227	SC_nonstressed///VN_nonstressed	90,45,5/26,14,5	1.30589e-16	CG
1	9816044	121	SC_nonstressed///VN_nonstressed	68,-,5/2,-,0	1.22491e-05	CG,CHH
1	9842674	77	SC_nonstressed///VN_nonstressed	89,6,0/4,0,0	2.43543e-15	CG
1	9852942	373	SC_nonstressed///VN_nonstressed	86,28,1/25,13,1	5.39913e-08	CG
1	9862653	675	SC_nonstressed///VN_nonstressed	90,43,24/36,29,42	6.99093e-35	CG
1	9879743	125	SC_nonstressed///VN_nonstressed	87,15,3/7,3,0	1.20517e-13	CG
1	9883894	199	SC_nonstressed///VN_nonstressed	92,21,10/58,21,8	1.62537e-07	CG
1	9900433	495	SC_nonstressed///VN_nonstressed	93,4,0/9,2,0	6.32952e-30	CG
1	9901687	172	SC_nonstressed///VN_nonstressed	92,8,2/72,3,2	0.0010214	CG
1	9908422	264	SC_nonstressed///VN_nonstressed	85,25,1/25,18,1	2.71515e-07	CG
1	9908689	81	SC_nonstressed///VN_nonstressed	91,17,1/85,39,4	0.00183143	CHG
1	9926778	158	SC_nonstressed///VN_nonstressed	86,21,1/34,13,2	9.62226e-09	CG
1	9939293	341	SC_nonstressed///VN_nonstressed	70,33,4/7,2,2	5.62218e-22	CHG
1	9955497	211	SC_nonstressed///VN_nonstressed	88,2,1/4,1,1	2.03975e-14	CG
1	9958256	494	SC_nonstressed///VN_nonstressed	85,25,2/3,1,0	1.60092e-25	CG
1	9999772	47	SC_nonstressed///VN_nonstressed	90,4,0/63,2,0	0.00345495	CHG
1	10003488	256	SC_nonstressed///VN_nonstressed	87,10,7/9,3,2	7.03496e-14	CG
1	10005760	274	SC_nonstressed///VN_nonstressed	87,7,5/19,5,6	2.71013e-10	CG
1	10007887	939	SC_nonstressed///VN_nonstressed	89,31,2/13,7,4	1.7588e-27	CG
1	10013177	469	SC_nonstressed///VN_nonstressed	75,31,5/9,6,3	5.03381e-15	CG
1	10021992	910	SC_nonstressed///VN_nonstressed	91,49,4/6,3,1	1.30873e-46	CG,CHG
1	10027042	123	SC_nonstressed///VN_nonstressed	90,27,0/23,2,0	2.27322e-15	CG
1	10060637	336	SC_nonstressed///VN_nonstressed	80,20,2/5,1,1	4.61791e-17	CG,CHG
1	10114635	769	SC_nonstressed///VN_nonstressed	90,30,3/14,3,2	1.15155e-41	CG
1	10118868	53	SC_nonstressed///VN_nonstressed	90,1,1/72,0,0	0.00453203	CG
1	10123641	413	SC_nonstressed///VN_nonstressed	88,6,4/9,0,2	6.63537e-16	CG,CHG
1	10152652	144	SC_nonstressed///VN_nonstressed	91,56,5/9,3,2	1.47499e-09	CG,CHG,CHH
1	10156541	288	SC_nonstressed///VN_nonstressed	81,27,2/12,5,1	1.54797e-13	CG
1	10158945	265	SC_nonstressed///VN_nonstressed	87,7,5/10,5,4	0.0011587	CG
1	10161448	453	SC_nonstressed///VN_nonstressed	68,12,4/5,2,1	4.94173e-14	CG
1	10173188	237	SC_nonstressed///VN_nonstressed	88,-,8/5,-,1	1.32341e-19	CG
1	10196418	439	SC_nonstressed///VN_nonstressed	88,32,2/17,7,1	2.4959e-13	CG
1	10197043	253	SC_nonstressed///VN_nonstressed	91,23,1/35,17,1	4.6525e-08	CG
1	10221903	498	SC_nonstressed///VN_nonstressed	78,19,4/8,3,2	2.40011e-13	CG
1	10314534	174	SC_nonstressed///VN_nonstressed	63,12,2/3,0,0	1.2428e-06	CG
1	10314709	711	SC_nonstressed///VN_nonstressed	92,48,13/30,23,25	3.99138e-31	CG
1	10316161	46	SC_nonstressed///VN_nonstressed	89,6,0/58,6,0	0.00229368	CG
1	10349340	72	SC_nonstressed///VN_nonstressed	69,-,21/2,-,3	1.01946e-05	CG
1	10356796	540	SC_nonstressed///VN_nonstressed	81,54,3/4,10,2	8.49923e-17	CG
1	10363017	378	SC_nonstressed///VN_nonstressed	91,42,4/35,16,3	3.47532e-06	CG
1	10382911	344	SC_nonstressed///VN_nonstressed	78,15,2/7,2,2	3.17389e-07	CG
1	10384282	147	SC_nonstressed///VN_nonstressed	71,32,10/4,1,1	5.22251e-12	CG
1	10421689	136	SC_nonstressed///VN_nonstressed	85,11,1/12,1,0	0.00239247	CG,CHG
1	10443240	202	SC_nonstressed///VN_nonstressed	87,22,4/4,0,1	6.22432e-21	CG,CHG
1	10490421	577	SC_nonstressed///VN_nonstressed	89,48,8/26,23,15	2.87533e-26	CG
1	10491000	163	SC_nonstressed///VN_nonstressed	84,18,12/6,1,2	3.42144e-13	CG
1	10523606	131	SC_nonstressed///VN_nonstressed	92,33,2/19,7,1	6.37913e-10	CG
1	10525464	624	SC_nonstressed///VN_nonstressed	90,23,3/4,2,1	5.24323e-09	CG
1	10527329	292	SC_nonstressed///VN_nonstressed	88,34,2/4,1,2	8.57761e-11	CG
1	10528803	881	SC_nonstressed///VN_nonstressed	91,8,4/18,2,2	2.38879e-26	CG
1	10531874	74	SC_nonstressed///VN_nonstressed	84,46,1/7,7,1	0.00244808	CG,CHG
1	10532159	154	SC_nonstressed///VN_nonstressed	98,56,2/12,9,3	5.17931e-06	CG,CHG
1	10534626	299	SC_nonstressed///VN_nonstressed	94,44,2/11,4,1	9.82621e-17	CG,CHG
1	10540317	141	SC_nonstressed///VN_nonstressed	80,7,2/9,6,1	4.17902e-09	CG
1	10554403	76	SC_nonstressed///VN_nonstressed	85,6,3/2,0,1	0.00140062	CG
1	10554481	512	SC_nonstressed///VN_nonstressed	93,31,17/30,18,27	6.34189e-12	CG
1	10568136	1122	SC_nonstressed///VN_nonstressed	91,57,16/64,58,31	4.99596e-26	CG
1	10570345	102	SC_nonstressed///VN_nonstressed	90,30,4/6,3,2	0.000115403	CG
1	10592142	248	SC_nonstressed///VN_nonstressed	88,26,1/14,4,1	0.000168849	CG
1	10593373	112	SC_nonstressed///VN_nonstressed	94,30,1/66,37,4	4.14132e-06	CG,CHH
1	10593486	609	SC_nonstressed///VN_nonstressed	86,27,1/7,2,0	4.12675e-21	CG,CHG
1	10594617	848	SC_nonstressed///VN_nonstressed	89,18,2/16,2,1	2.09313e-22	CG,CHG
1	10597622	667	SC_nonstressed///VN_nonstressed	90,64,29/31,50,51	1.2886e-25	CG
1	10598289	119	SC_nonstressed///VN_nonstressed	74,15,16/9,4,3	7.35118e-13	CG
1	10602543	90	SC_nonstressed///VN_nonstressed	47,30,1/9,7,2	0.000276016	CHG
1	10602637	181	SC_nonstressed///VN_nonstressed	85,26,3/40,18,5	2.32423e-11	CG
1	10602827	70	SC_nonstressed///VN_nonstressed	87,55,2/2,2,2	0.000135975	CG,CHG
1	10604727	130	SC_nonstressed///VN_nonstressed	92,61,5/6,5,3	6.47346e-16	CG,CHG
1	10623835	831	SC_nonstressed///VN_nonstressed	65,40,9/5,4,4	3.39121e-28	CG,CHG
1	10646621	209	SC_nonstressed///VN_nonstressed	81,3,1/5,0,0	2.77217e-12	CG
1	10652898	75	SC_nonstressed///VN_nonstressed	60,16,6/3,2,1	3.32813e-07	CG
1	10659157	689	SC_nonstressed///VN_nonstressed	87,30,2/5,14,1	4.37794e-08	CG
1	10701478	102	SC_nonstressed///VN_nonstressed	44,30,3/0,0,0	1.28176e-05	CG,CHG
1	10702842	157	SC_nonstressed///VN_nonstressed	92,36,1/71,49,2	0.00085421	CG
1	10703002	55	SC_nonstressed///VN_nonstressed	97,-,2/12,-,2	0.000445239	CG
1	10723451	142	SC_nonstressed///VN_nonstressed	60,19,1/6,1,1	6.4646e-08	CG,CHG
1	10725038	133	SC_nonstressed///VN_nonstressed	85,52,4/3,4,0	5.7773e-15	CG,CHG
1	10776983	140	SC_nonstressed///VN_nonstressed	89,9,9/7,8,6	1.38931e-10	CG
1	10777664	73	SC_nonstressed///VN_nonstressed	25,34,7/3,0,1	3.95938e-06	CG,CHG
1	10778150	701	SC_nonstressed///VN_nonstressed	80,19,2/11,4,2	2.29321e-30	CG
1	10801278	262	SC_nonstressed///VN_nonstressed	90,22,8/3,4,2	2.89241e-19	CG,CHG
1	10814500	120	SC_nonstressed///VN_nonstressed	80,-,1/3,-,1	5.5053e-06	CG
1	10852588	105	SC_nonstressed///VN_nonstressed	89,41,9/7,2,2	3.86328e-14	CG,CHG
1	10852693	519	SC_nonstressed///VN_nonstressed	91,60,32/26,55,55	4.61692e-29	CG
1	10866985	183	SC_nonstressed///VN_nonstressed	73,25,8/2,2,1	9.42338e-17	CG
1	10921174	181	SC_nonstressed///VN_nonstressed	96,20,2/10,2,1	0.00296923	CG,CHG
1	10922333	179	SC_nonstressed///VN_nonstressed	84,44,3/34,11,3	8.58777e-09	CG
1	10932625	75	SC_nonstressed///VN_nonstressed	80,-,4/5,-,0	3.87048e-06	CG,CHH
1	10964451	173	SC_nonstressed///VN_nonstressed	91,61,12/7,5,4	1.62156e-13	CG,CHG
1	10966298	422	SC_nonstressed///VN_nonstressed	91,20,12/8,1,2	2.7614e-27	CG,CHG
1	11005831	823	SC_nonstressed///VN_nonstressed	88,30,6/13,5,3	5.52887e-29	CG
1	11016049	423	SC_nonstressed///VN_nonstressed	83,32,7/4,0,2	2.40414e-20	CG,CHG
1	11019785	310	SC_nonstressed///VN_nonstressed	85,46,6/2,2,3	1.8702e-08	CG,CHG
1	11021371	123	SC_nonstressed///VN_nonstressed	89,37,5/20,15,3	9.57305e-06	CG
1	11027666	54	SC_nonstressed///VN_nonstressed	92,53,20/12,3,2	1.01382e-09	CG,CHH
1	11027722	853	SC_nonstressed///VN_nonstressed	90,60,13/35,31,17	3.23951e-27	CG
1	11028580	495	SC_nonstressed///VN_nonstressed	92,36,7/20,4,6	1.67178e-09	CG
1	11032122	514	SC_nonstressed///VN_nonstressed	88,24,3/7,3,1	6.41134e-36	CG,CHG
1	11044162	401	SC_nonstressed///VN_nonstressed	81,40,1/8,2,0	1.64637e-16	CG,CHG
1	11044864	1415	SC_nonstressed///VN_nonstressed	89,40,1/14,7,1	1.18803e-43	CG
1	11046368	600	SC_nonstressed///VN_nonstressed	90,40,2/5,3,1	4.7803e-27	CG
1	11047077	807	SC_nonstressed///VN_nonstressed	91,53,2/38,32,2	1.73825e-24	CG
1	11047887	161	SC_nonstressed///VN_nonstressed	86,35,1/21,11,2	0.00113815	CG,CHG
1	11048555	402	SC_nonstressed///VN_nonstressed	78,63,3/14,14,5	5.98827e-11	CHG
1	11064522	95	SC_nonstressed///VN_nonstressed	94,14,1/7,3,1	5.99284e-06	CG,CHG
1	11066721	150	SC_nonstressed///VN_nonstressed	91,61,2/0,4,1	4.23395e-09	CG,CHG
1	11066880	127	SC_nonstressed///VN_nonstressed	95,60,3/44,21,4	7.08124e-07	CG
1	11067007	124	SC_nonstressed///VN_nonstressed	76,32,1/7,2,0	0.00448568	CG
1	11088801	256	SC_nonstressed///VN_nonstressed	78,30,10/6,6,8	4.07659e-09	CG
1	11089284	239	SC_nonstressed///VN_nonstressed	89,36,2/17,4,1	1.76209e-06	CG
1	11090129	561	SC_nonstressed///VN_nonstressed	83,23,1/16,8,1	4.56677e-10	CG
1	11096932	112	SC_nonstressed///VN_nonstressed	92,37,2/8,4,0	1.42812e-07	CG,CHG
1	11102421	217	SC_nonstressed///VN_nonstressed	88,46,2/20,9,1	1.0571e-13	CG
1	11111112	507	SC_nonstressed///VN_nonstressed	89,47,2/11,5,1	2.92635e-23	CG,CHG
1	11111938	194	SC_nonstressed///VN_nonstressed	81,15,3/12,2,2	1.83694e-06	CG
1	11125694	861	SC_nonstressed///VN_nonstressed	91,47,5/13,5,4	9.30729e-33	CG,CHG
1	11126933	278	SC_nonstressed///VN_nonstressed	86,66,5/5,3,2	4.45206e-22	CG,CHG
1	11127224	451	SC_nonstressed///VN_nonstressed	93,69,8/25,39,21	1.89305e-20	CG
1	11127679	473	SC_nonstressed///VN_nonstressed	89,38,2/26,11,2	6.31193e-14	CG
1	11128331	306	SC_nonstressed///VN_nonstressed	90,38,1/5,5,1	1.23237e-18	CG
1	11129003	269	SC_nonstressed///VN_nonstressed	91,13,10/19,20,17	1.56607e-11	CG
1	11131827	326	SC_nonstressed///VN_nonstressed	90,27,1/7,3,1	6.83499e-16	CG,CHG
1	11152689	863	SC_nonstressed///VN_nonstressed	87,52,4/20,20,4	3.58451e-15	CG
1	11154349	388	SC_nonstressed///VN_nonstressed	89,21,2/8,3,2	4.32741e-17	CG
1	11154813	1753	SC_nonstressed///VN_nonstressed	89,37,8/23,20,10	4.47686e-58	CG
1	11156573	63	SC_nonstressed///VN_nonstressed	77,-,9/5,-,2	0.00120261	CG
1	11174872	87	SC_nonstressed///VN_nonstressed	68,10,3/4,3,1	0.00117085	CG,CHG
1	11204395	42	SC_nonstressed///VN_nonstressed	58,-,3/8,-,1	0.00378082	CG,CHH
1	11230631	48	SC_nonstressed///VN_nonstressed	70,22,0/7,2,3	0.000865598	CG,CHG,CHH
1	11241894	40	SC_nonstressed///VN_nonstressed	80,-,20/8,-,5	0.000173691	CG,CHH
1	11280331	333	SC_nonstressed///VN_nonstressed	93,48,11/0,2,5	1.6723e-15	CG,CHG
1	11283220	415	SC_nonstressed///VN_nonstressed	91,23,2/28,7,2	2.62537e-08	CG
1	11284169	326	SC_nonstressed///VN_nonstressed	88,13,7/7,2,4	2.35502e-09	CG,CHG
1	11287694	40	SC_nonstressed///VN_nonstressed	44,21,10/1,0,1	7.41405e-08	CG,CHG,CHH
1	11298445	903	SC_nonstressed///VN_nonstressed	91,52,16/34,32,22	8.88235e-16	CG
1	11299353	140	SC_nonstressed///VN_nonstressed	79,14,17/3,12,4	1.00641e-15	CG
1	11301012	1204	SC_nonstressed///VN_nonstressed	89,30,3/27,14,8	5.87822e-45	CG
1	11302217	265	SC_nonstressed///VN_nonstressed	90,60,8/42,39,15	7.52083e-14	CG
1	11302482	246	SC_nonstressed///VN_nonstressed	93,50,2/20,13,2	1.15583e-11	CG,CHG
1	11310154	204	SC_nonstressed///VN_nonstressed	72,46,7/6,3,1	2.44107e-15	CG,CHG
1	11312173	191	SC_nonstressed///VN_nonstressed	59,7,2/4,0,0	0.000345182	CG
1	11312369	298	SC_nonstressed///VN_nonstressed	85,35,9/25,13,20	6.91377e-09	CG,CHG
1	11312673	86	SC_nonstressed///VN_nonstressed	89,18,2/2,1,1	0.000494507	CG,CHG
1	11318370	162	SC_nonstressed///VN_nonstressed	20,10,0/0,1,0	0.000119476	CG
1	11366118	186	SC_nonstressed///VN_nonstressed	90,38,1/81,45,4	0.0033781	CG
1	11366306	306	SC_nonstressed///VN_nonstressed	92,29,1/28,16,2	2.99056e-10	CG
1	11367117	1648	SC_nonstressed///VN_nonstressed	90,39,2/17,10,2	1.5691e-55	CG
1	11368837	973	SC_nonstressed///VN_nonstressed	87,37,10/26,13,12	4.96777e-29	CG
1	11369811	786	SC_nonstressed///VN_nonstressed	66,22,9/3,0,1	2.0008e-66	CG,CHH
1	11371109	456	SC_nonstressed///VN_nonstressed	83,19,1/4,1,1	7.9525e-15	CG,CHG
1	11385030	313	SC_nonstressed///VN_nonstressed	84,13,2/7,1,0	1.43491e-19	CG
1	11422053	346	SC_nonstressed///VN_nonstressed	76,22,8/7,4,3	4.95211e-11	CG
1	11441403	170	SC_nonstressed///VN_nonstressed	89,30,6/7,3,1	7.50556e-13	CG,CHH
1	11452111	708	SC_nonstressed///VN_nonstressed	90,27,2/20,6,4	8.76296e-39	CG
1	11486040	411	SC_nonstressed///VN_nonstressed	89,19,5/8,1,2	1.55122e-15	CG,CHG
1	11489813	1815	SC_nonstressed///VN_nonstressed	91,32,5/10,7,5	8.98431e-63	CG
1	11517143	907	SC_nonstressed///VN_nonstressed	89,41,4/31,16,6	2.00049e-21	CG
1	11518050	186	SC_nonstressed///VN_nonstressed	89,69,2/5,3,1	2.06555e-12	CG,CHG
1	11520968	331	SC_nonstressed///VN_nonstressed	90,59,2/7,5,2	5.72151e-21	CG,CHG
1	11521564	242	SC_nonstressed///VN_nonstressed	91,51,5/7,2,2	2.52313e-10	CG
1	11525582	200	SC_nonstressed///VN_nonstressed	88,16,4/5,4,2	2.04365e-18	CG
1	11527180	198	SC_nonstressed///VN_nonstressed	90,15,10/51,27,36	3.98211e-20	CG
1	11550436	678	SC_nonstressed///VN_nonstressed	88,35,6/7,6,2	1.06174e-14	CG
1	11552010	289	SC_nonstressed///VN_nonstressed	87,18,2/4,2,0	1.84846e-23	CG
1	11580401	161	SC_nonstressed///VN_nonstressed	24,9,8/20,23,25	4.53248e-13	CHH
1	11585552	567	SC_nonstressed///VN_nonstressed	86,51,14/33,18,12	1.51232e-21	CG
1	11586120	166	SC_nonstressed///VN_nonstressed	91,50,17/26,32,13	7.72752e-06	CG
1	11586294	156	SC_nonstressed///VN_nonstressed	60,25,3/7,1,3	0.00282942	CG,CHG
1	11611514	103	SC_nonstressed///VN_nonstressed	92,6,2/19,3,1	7.90415e-16	CG
1	11617493	1754	SC_nonstressed///VN_nonstressed	91,21,2/9,4,1	2.89908e-62	CG
1	11619250	282	SC_nonstressed///VN_nonstressed	86,25,2/46,23,5	1.34643e-12	CG
1	11620610	189	SC_nonstressed///VN_nonstressed	91,38,12/54,39,27	5.14507e-13	CG
1	11631940	293	SC_nonstressed///VN_nonstressed	72,33,5/3,0,1	6.04409e-12	CG,CHG
1	11636341	232	SC_nonstressed///VN_nonstressed	88,5,1/14,3,0	9.29591e-15	CG
1	11636873	954	SC_nonstressed///VN_nonstressed	83,35,2/13,5,0	1.1872e-31	CG
1	11647817	1153	SC_nonstressed///VN_nonstressed	92,20,10/15,5,7	1.05789e-27	CG
1	11649265	658	SC_nonstressed///VN_nonstressed	89,26,10/34,24,15	2.4558e-11	CG
1	11656502	399	SC_nonstressed///VN_nonstressed	86,5,10/13,7,12	1.32886e-09	CG
1	11660879	1427	SC_nonstressed///VN_nonstressed	89,52,7/25,25,11	6.83975e-65	CG
1	11666607	147	SC_nonstressed///VN_nonstressed	89,44,6/3,2,1	4.81718e-05	CG,CHG
1	11686101	82	SC_nonstressed///VN_nonstressed	75,-,6/6,-,2	0.000178945	CG
1	11687222	97	SC_nonstressed///VN_nonstressed	-,38,9/-,3,1	2.06252e-08	CHG,CHH
1	11692222	1151	SC_nonstressed///VN_nonstressed	93,31,2/16,4,1	7.67964e-32	CG
1	11705061	203	SC_nonstressed///VN_nonstressed	92,13,1/14,2,1	4.96127e-06	CG
1	11720896	369	SC_nonstressed///VN_nonstressed	89,39,6/6,1,2	1.46371e-19	CG,CHG
1	11721268	1143	SC_nonstressed///VN_nonstressed	91,37,8/35,22,19	3.08247e-45	CG
1	11722411	44	SC_nonstressed///VN_nonstressed	85,13,1/12,1,1	6.33079e-06	CG,CHG
1	11733126	438	SC_nonstressed///VN_nonstressed	82,29,3/9,2,4	3.38753e-17	CG
1	11735572	103	SC_nonstressed///VN_nonstressed	90,27,13/3,1,2	1.48412e-11	CG,CHG
1	11737519	233	SC_nonstressed///VN_nonstressed	-,7,12/-,0,1	8.45819e-17	CHG,CHH
1	11782456	50	SC_nonstressed///VN_nonstressed	50,19,3/0,0,1	9.79457e-05	CG,CHG
1	11782510	305	SC_nonstressed///VN_nonstressed	90,23,8/40,16,12	1.9152e-07	CG
1	11782823	689	SC_nonstressed///VN_nonstressed	87,33,4/10,6,5	5.10355e-17	CG
1	11788229	337	SC_nonstressed///VN_nonstressed	70,11,4/4,1,2	1.28906e-11	CG,CHG
1	11789417	375	SC_nonstressed///VN_nonstressed	88,53,4/12,8,5	2.45746e-17	CG
1	11793831	295	SC_nonstressed///VN_nonstressed	84,48,6/9,7,2	1.77657e-19	CG,CHG
1	11793692	136	SC_nonstressed///VN_nonstressed	95,40,4/43,39,9	0.00147161	CG
1	11804119	50	SC_nonstressed///VN_nonstressed	85,13,6/5,2,2	2.98883e-05	CG
1	11805783	958	SC_nonstressed///VN_nonstressed	91,25,5/32,20,10	8.86075e-27	CG
1	11807591	190	SC_nonstressed///VN_nonstressed	84,-,8/4,-,1	5.84754e-22	CG
1	11817182	104	SC_nonstressed///VN_nonstressed	91,19,1/9,3,1	3.82363e-13	CG
1	11817636	33	SC_nonstressed///VN_nonstressed	60,13,4/3,0,3	0.000140997	CG,CHG
1	11818629	85	SC_nonstressed///VN_nonstressed	92,15,2/4,0,1	8.49392e-05	CG,CHG
1	11823610	321	SC_nonstressed///VN_nonstressed	85,8,1/15,0,0	1.32514e-12	CG
1	11826282	498	SC_nonstressed///VN_nonstressed	89,13,3/23,3,2	1.16609e-20	CG
1	11832013	508	SC_nonstressed///VN_nonstressed	89,18,1/6,2,1	2.33447e-31	CG,CHG
1	11834613	84	SC_nonstressed///VN_nonstressed	24,-,11/0,-,2	1.83657e-05	CG,CHH
1	11836923	66	SC_nonstressed///VN_nonstressed	91,61,6/6,9,5	4.57666e-09	CG,CHG
1	11839255	57	SC_nonstressed///VN_nonstressed	92,8,2/7,7,6	9.76437e-12	CG
1	11857114	584	SC_nonstressed///VN_nonstressed	91,36,4/17,15,3	7.41572e-39	CG
1	11861363	564	SC_nonstressed///VN_nonstressed	91,40,1/27,26,3	5.8386e-27	CG
1	11871263	105	SC_nonstressed///VN_nonstressed	91,23,1/58,17,1	0.000152354	CG
1	11879709	378	SC_nonstressed///VN_nonstressed	89,45,5/4,2,1	9.86459e-24	CG,CHG
1	11880408	60	SC_nonstressed///VN_nonstressed	-,55,12/-,5,6	0.000974141	CHG,CHH
1	11880468	498	SC_nonstressed///VN_nonstressed	90,68,12/72,36,33	8.69395e-33	CG
1	11887144	49	SC_nonstressed///VN_nonstressed	90,-,5/10,-,2	5.09788e-05	CG,CHH
1	11890366	464	SC_nonstressed///VN_nonstressed	91,55,4/5,6,2	1.26596e-24	CG,CHG
1	11890835	235	SC_nonstressed///VN_nonstressed	89,48,5/13,13,9	4.66098e-06	CG
1	11895035	207	SC_nonstressed///VN_nonstressed	93,40,1/5,3,3	1.07432e-09	CG
1	11897510	132	SC_nonstressed///VN_nonstressed	95,46,2/5,5,2	3.26992e-07	CG,CHG
1	11897728	30	SC_nonstressed///VN_nonstressed	87,4,3/7,3,1	5.90543e-05	CG
1	11898036	411	SC_nonstressed///VN_nonstressed	92,52,3/6,5,1	2.05793e-15	CG,CHG
1	11898847	166	SC_nonstressed///VN_nonstressed	87,60,1/6,1,1	1.23583e-08	CG,CHG
1	11901730	357	SC_nonstressed///VN_nonstressed	92,62,4/7,3,1	1.02951e-13	CG,CHG
1	11910184	99	SC_nonstressed///VN_nonstressed	76,9,1/4,2,0	7.59145e-09	CG
1	11910915	269	SC_nonstressed///VN_nonstressed	84,20,1/5,3,0	3.57469e-26	CG,CHG
1	11935034	930	SC_nonstressed///VN_nonstressed	88,36,2/23,22,1	6.12601e-27	CG
1	11957932	1132	SC_nonstressed///VN_nonstressed	92,42,4/29,24,9	1.3072e-66	CG
1	11959064	271	SC_nonstressed///VN_nonstressed	94,64,2/11,6,2	3.18678e-19	CG,CHG
1	11979797	2302	SC_nonstressed///VN_nonstressed	89,28,7/28,18,15	1.31699e-73	CG
1	11983459	87	SC_nonstressed///VN_nonstressed	21,-,4/1,-,0	0.00171759	CG
1	11991884	172	SC_nonstressed///VN_nonstressed	89,33,3/10,11,4	7.33518e-06	CG,CHG
1	11992058	302	SC_nonstressed///VN_nonstressed	90,39,4/61,26,12	1.23267e-12	CHH
1	11992370	274	SC_nonstressed///VN_nonstressed	92,16,3/15,23,5	6.49314e-12	CG,CHG
1	11998650	58	SC_nonstressed///VN_nonstressed	94,-,2/10,-,3	3.82636e-09	CG
1	12008947	226	SC_nonstressed///VN_nonstressed	18,13,5/0,0,1	4.29772e-11	CG,CHH
1	12009176	767	SC_nonstressed///VN_nonstressed	93,42,14/17,14,19	7.09212e-37	CG
1	12012509	934	SC_nonstressed///VN_nonstressed	87,30,8/8,6,4	7.73036e-45	CG
1	12014324	237	SC_nonstressed///VN_nonstressed	89,57,2/27,21,4	6.64923e-15	CG
1	12015507	79	SC_nonstressed///VN_nonstressed	17,14,10/0,0,0	1.80897e-10	CG,CHG,CHH
1	12019500	162	SC_nonstressed///VN_nonstressed	89,56,4/8,4,2	4.95616e-14	CG,CHG
1	12021426	344	SC_nonstressed///VN_nonstressed	74,23,3/10,1,3	5.08093e-10	CG
1	12033008	2534	SC_nonstressed///VN_nonstressed	91,47,2/19,15,2	1.63986e-67	CG
1	12036908	193	SC_nonstressed///VN_nonstressed	90,79,2/27,9,2	0.00299042	CG,CHG
1	12037910	390	SC_nonstressed///VN_nonstressed	91,53,1/6,3,1	9.13005e-20	CG,CHG
1	12038313	197	SC_nonstressed///VN_nonstressed	91,39,4/39,25,4	5.03365e-11	CG
1	12038512	780	SC_nonstressed///VN_nonstressed	91,39,2/6,3,1	2.18298e-41	CG
1	12039516	875	SC_nonstressed///VN_nonstressed	91,17,1/12,3,1	1.45552e-25	CG
1	12041336	480	SC_nonstressed///VN_nonstressed	90,44,2/5,5,0	1.37371e-33	CG,CHG
1	12041000	125	SC_nonstressed///VN_nonstressed	90,31,0/40,12,3	0.00256915	CG
1	12042263	168	SC_nonstressed///VN_nonstressed	85,12,3/7,4,1	3.72018e-05	CG,CHH
1	12059894	644	SC_nonstressed///VN_nonstressed	90,40,3/7,6,1	1.3846e-37	CG
1	12062276	1021	SC_nonstressed///VN_nonstressed	91,39,4/34,24,10	5.45098e-46	CG
1	12063297	143	SC_nonstressed///VN_nonstressed	88,4,2/7,1,3	1.76324e-11	CG,CHG
1	12070659	861	SC_nonstressed///VN_nonstressed	92,33,3/53,29,6	5.72978e-29	CG
1	12071520	94	SC_nonstressed///VN_nonstressed	94,11,1/5,7,2	9.89827e-09	CG
1	12077448	175	SC_nonstressed///VN_nonstressed	89,38,1/13,0,2	0.00552291	CG
1	12078661	330	SC_nonstressed///VN_nonstressed	92,58,1/16,30,5	1.01081e-14	CG
1	12078992	882	SC_nonstressed///VN_nonstressed	92,55,2/10,16,3	3.20318e-18	CG
1	12080607	105	SC_nonstressed///VN_nonstressed	84,61,13/8,4,1	2.69359e-15	CG,CHG
1	12084414	312	SC_nonstressed///VN_nonstressed	86,-,7/3,-,2	6.83093e-08	CG
1	12098073	108	SC_nonstressed///VN_nonstressed	-,19,11/-,2,2	4.16676e-08	CHG,CHH
1	12098654	439	SC_nonstressed///VN_nonstressed	47,28,10/23,19,14	1.63546e-06	CG
1	12131206	510	SC_nonstressed///VN_nonstressed	89,19,1/7,4,1	2.33994e-25	CG
1	12133131	283	SC_nonstressed///VN_nonstressed	90,15,4/12,4,2	5.64456e-16	CG,CHG
1	12136920	641	SC_nonstressed///VN_nonstressed	89,16,7/6,8,3	2.10051e-33	CG
1	12166321	196	SC_nonstressed///VN_nonstressed	90,28,1/4,1,0	4.33037e-15	CG,CHG
1	12166816	359	SC_nonstressed///VN_nonstressed	88,36,2/14,10,2	1.52135e-15	CG
1	12184683	242	SC_nonstressed///VN_nonstressed	92,21,1/71,26,4	1.94563e-07	CG
1	12184935	346	SC_nonstressed///VN_nonstressed	89,43,1/3,3,0	3.76964e-16	CG
1	12186281	502	SC_nonstressed///VN_nonstressed	43,32,8/4,1,2	8.17584e-17	CHG
1	12209428	69	SC_nonstressed///VN_nonstressed	94,2,0/75,1,0	0.00615393	CG
1	12218637	376	SC_nonstressed///VN_nonstressed	87,37,7/18,4,1	1.33528e-23	CG
1	12223276	93	SC_nonstressed///VN_nonstressed	53,28,1/4,3,2	0.00497064	CG
1	12225617	48	SC_nonstressed///VN_nonstressed	91,2,0/31,1,0	3.97552e-05	CG
1	12225666	304	SC_nonstressed///VN_nonstressed	93,12,1/28,3,1	9.47304e-06	CG,CHG
1	12230932	466	SC_nonstressed///VN_nonstressed	79,14,11/5,2,5	3.51011e-26	CG
1	12240423	513	SC_nonstressed///VN_nonstressed	93,44,26/35,37,44	3.18981e-26	CG
1	12240939	167	SC_nonstressed///VN_nonstressed	89,30,3/4,0,1	1.19371e-05	CG,CHG
1	12252280	196	SC_nonstressed///VN_nonstressed	93,67,1/7,8,1	8.39517e-18	CG,CHG
1	12263897	167	SC_nonstressed///VN_nonstressed	-,55,9/-,0,2	4.72858e-06	CHG
1	12264071	686	SC_nonstressed///VN_nonstressed	91,55,8/51,45,20	2.63447e-39	CG
1	12271979	369	SC_nonstressed///VN_nonstressed	92,16,4/6,2,3	9.47727e-15	CG
1	12274529	480	SC_nonstressed///VN_nonstressed	88,56,5/30,13,14	5.19469e-20	CG
1	12277445	164	SC_nonstressed///VN_nonstressed	91,10,1/4,1,1	2.45307e-11	CG,CHG
1	12278373	283	SC_nonstressed///VN_nonstressed	87,34,0/5,7,1	8.46568e-12	CG
1	12278659	112	SC_nonstressed///VN_nonstressed	95,30,1/43,22,2	0.000647871	CG
1	12286491	124	SC_nonstressed///VN_nonstressed	29,10,2/1,0,0	3.2848e-07	CG,CHH
1	12286618	787	SC_nonstressed///VN_nonstressed	91,50,6/43,29,20	5.99228e-58	CG
1	12287405	29	SC_nonstressed///VN_nonstressed	93,27,4/9,3,6	1.41981e-06	CG
1	12287439	158	SC_nonstressed///VN_nonstressed	89,47,4/18,27,6	4.94768e-08	CG
1	12290672	788	SC_nonstressed///VN_nonstressed	83,24,4/13,5,1	3.68214e-38	CG
1	12292156	230	SC_nonstressed///VN_nonstressed	90,48,2/6,7,1	1.80121e-19	CG,CHG
1	12297981	810	SC_nonstressed///VN_nonstressed	90,54,3/9,3,1	1.75373e-41	CG
1	12299602	304	SC_nonstressed///VN_nonstressed	90,50,2/29,9,1	3.50688e-09	CG
1	12299985	842	SC_nonstressed///VN_nonstressed	92,50,7/30,12,9	3.83604e-31	CG
1	12302860	411	SC_nonstressed///VN_nonstressed	64,31,9/5,4,6	2.58009e-15	CG
1	12306562	896	SC_nonstressed///VN_nonstressed	85,20,2/14,4,1	2.57081e-23	CG
1	12310517	424	SC_nonstressed///VN_nonstressed	85,17,1/9,3,0	4.57686e-21	CG
1	12317129	1197	SC_nonstressed///VN_nonstressed	90,32,2/18,9,1	7.66518e-43	CG
1	12319149	51	SC_nonstressed///VN_nonstressed	85,6,1/27,5,1	0.0053359	CG
1	12319202	153	SC_nonstressed///VN_nonstressed	92,8,1/66,7,1	5.94264e-07	CG
1	12325395	356	SC_nonstressed///VN_nonstressed	91,8,2/4,1,0	9.99728e-26	CG
1	12335719	996	SC_nonstressed///VN_nonstressed	92,29,4/6,2,1	4.12903e-34	CG
1	12337841	598	SC_nonstressed///VN_nonstressed	90,23,2/35,3,2	1.87645e-09	CG
1	12341831	206	SC_nonstressed///VN_nonstressed	91,28,0/43,14,1	4.51388e-14	CG
1	12343251	51	SC_nonstressed///VN_nonstressed	94,4,1/75,9,6	0.00112008	CHG
1	12346781	323	SC_nonstressed///VN_nonstressed	71,28,4/5,4,1	1.58674e-17	CHG
1	12347105	256	SC_nonstressed///VN_nonstressed	92,40,13/75,25,11	1.64434e-05	CG
1	12362507	489	SC_nonstressed///VN_nonstressed	91,44,3/5,3,1	1.88241e-18	CG,CHG
1	12366021	444	SC_nonstressed///VN_nonstressed	88,7,6/42,2,8	0.000192104	CG
1	12387508	576	SC_nonstressed///VN_nonstressed	84,40,6/13,7,4	1.19166e-26	CG
1	12390005	170	SC_nonstressed///VN_nonstressed	75,9,0/5,1,1	1.41649e-05	CG,CHG
1	12401296	1005	SC_nonstressed///VN_nonstressed	88,63,5/10,24,6	4.67376e-36	CG
1	12409721	67	SC_nonstressed///VN_nonstressed	-,68,2/-,4,0	1.82299e-05	CHG
1	12424921	227	SC_nonstressed///VN_nonstressed	91,39,2/45,26,3	0.0001364	CG
1	12425638	470	SC_nonstressed///VN_nonstressed	92,35,4/8,3,2	1.26352e-09	CG
1	12426110	505	SC_nonstressed///VN_nonstressed	80,-,18/12,-,19	0.000378699	CG
1	12426615	58	SC_nonstressed///VN_nonstressed	74,17,8/5,3,1	0.000236823	CG
1	12435016	498	SC_nonstressed///VN_nonstressed	90,42,14/15,7,5	1.68531e-44	CG
1	12439761	529	SC_nonstressed///VN_nonstressed	72,47,7/4,5,1	2.3053e-16	CG
1	12443960	385	SC_nonstressed///VN_nonstressed	92,39,1/31,22,2	1.02495e-08	CG
1	12457628	205	SC_nonstressed///VN_nonstressed	86,29,11/5,5,6	5.46803e-13	CG,CHG
1	12458283	106	SC_nonstressed///VN_nonstressed	93,45,3/4,3,1	0.00011941	CG,CHG
1	12466548	163	SC_nonstressed///VN_nonstressed	91,57,9/35,20,7	1.59639e-09	CG
1	12466714	532	SC_nonstressed///VN_nonstressed	92,58,3/5,9,1	2.07469e-27	CG,CHG
1	12467249	226	SC_nonstressed///VN_nonstressed	90,32,3/70,47,5	0.000176896	CHG
1	12467476	237	SC_nonstressed///VN_nonstressed	93,52,2/22,17,1	2.30682e-09	CG
1	12468366	362	SC_nonstressed///VN_nonstressed	88,53,5/4,5,2	4.01687e-14	CG,CHG
1	12469702	163	SC_nonstressed///VN_nonstressed	90,-,5/7,-,5	0.000134524	CG
1	12471535	202	SC_nonstressed///VN_nonstressed	53,32,5/6,4,3	0.000836754	CHG
1	12472735	130	SC_nonstressed///VN_nonstressed	64,-,6/7,-,1	0.00423127	CG
1	12475486	313	SC_nonstressed///VN_nonstressed	89,8,2/5,1,1	5.40642e-17	CG
1	12476683	1390	SC_nonstressed///VN_nonstressed	88,46,7/6,6,4	2.06372e-77	CG
1	12482925	278	SC_nonstressed///VN_nonstressed	77,24,2/5,4,0	6.26164e-07	CG
1	12496247	128	SC_nonstressed///VN_nonstressed	90,21,1/26,12,1	1.07382e-09	CG
1	12497310	64	SC_nonstressed///VN_nonstressed	28,11,9/1,0,1	0.000150146	CG,CHG
1	12500375	556	SC_nonstressed///VN_nonstressed	87,42,14/34,24,25	4.37834e-12	CG
1	12506957	328	SC_nonstressed///VN_nonstressed	93,15,10/12,5,8	2.55294e-11	CG
1	12508105	448	SC_nonstressed///VN_nonstressed	88,36,2/9,5,1	1.87644e-18	CG
1	12510430	3037	SC_nonstressed///VN_nonstressed	91,48,2/17,15,2	1.79818e-94	CG
1	12513470	337	SC_nonstressed///VN_nonstressed	96,58,8/34,28,13	5.76649e-08	CG
1	12513807	246	SC_nonstressed///VN_nonstressed	84,53,6/5,3,2	2.07465e-13	CG,CHG
1	12517208	506	SC_nonstressed///VN_nonstressed	77,23,6/3,3,1	1.40037e-36	CG,CHG
1	12519673	211	SC_nonstressed///VN_nonstressed	92,25,2/5,2,1	3.65504e-25	CG,CHG
1	12525119	35	SC_nonstressed///VN_nonstressed	77,19,3/16,10,4	0.0019191	CG
1	12525155	345	SC_nonstressed///VN_nonstressed	90,41,7/32,14,6	1.26007e-07	CG
1	12527584	109	SC_nonstressed///VN_nonstressed	88,11,1/14,4,3	6.0506e-08	CG
1	12549324	448	SC_nonstressed///VN_nonstressed	86,37,1/17,5,0	6.10667e-17	CG
1	12554729	424	SC_nonstressed///VN_nonstressed	84,25,1/11,6,0	5.0112e-08	CG
1	12555567	1465	SC_nonstressed///VN_nonstressed	90,55,3/15,9,1	9.30638e-59	CG
1	12557539	209	SC_nonstressed///VN_nonstressed	95,54,2/56,45,7	7.09455e-05	CG
1	12557749	207	SC_nonstressed///VN_nonstressed	85,72,1/9,9,1	8.55806e-05	CG,CHG
1	12558140	291	SC_nonstressed///VN_nonstressed	92,60,2/64,27,4	2.14176e-05	CG
1	12559022	895	SC_nonstressed///VN_nonstressed	89,30,1/4,3,1	6.26543e-38	CG
1	12564150	131	SC_nonstressed///VN_nonstressed	89,39,8/2,1,2	1.32852e-13	CG,CHG
1	12564287	57	SC_nonstressed///VN_nonstressed	79,36,7/9,15,9	0.000909272	CG
1	12565559	253	SC_nonstressed///VN_nonstressed	91,50,5/7,5,7	4.08818e-16	CG,CHG
1	12568527	248	SC_nonstressed///VN_nonstressed	85,54,1/13,7,2	1.3511e-10	CG,CHG
1	12572959	819	SC_nonstressed///VN_nonstressed	92,54,2/31,17,1	3.46591e-25	CG
1	12574390	488	SC_nonstressed///VN_nonstressed	90,40,2/11,10,1	5.40857e-25	CG
1	12576510	663	SC_nonstressed///VN_nonstressed	89,38,2/14,11,1	4.53152e-15	CG
1	12577635	359	SC_nonstressed///VN_nonstressed	90,66,4/4,7,1	8.52568e-30	CG,CHG
1	12578062	854	SC_nonstressed///VN_nonstressed	86,52,2/14,11,2	8.21433e-33	CG
1	12578917	295	SC_nonstressed///VN_nonstressed	93,65,3/56,48,6	8.43159e-10	CG
1	12579346	163	SC_nonstressed///VN_nonstressed	91,59,2/61,33,7	2.50535e-06	CG
1	12579510	109	SC_nonstressed///VN_nonstressed	96,64,3/11,2,1	2.7354e-08	CG,CHG
1	12580736	879	SC_nonstressed///VN_nonstressed	91,44,3/12,8,1	4.05143e-32	CG
1	12590561	657	SC_nonstressed///VN_nonstressed	88,52,4/17,15,1	2.22493e-22	CG
1	12591221	111	SC_nonstressed///VN_nonstressed	97,63,2/64,52,2	2.63258e-08	CG
1	12591487	535	SC_nonstressed///VN_nonstressed	78,30,2/4,3,0	1.46012e-24	CG
1	12592299	112	SC_nonstressed///VN_nonstressed	96,35,2/83,24,4	0.000510446	CG
1	12592412	561	SC_nonstressed///VN_nonstressed	83,40,7/6,5,2	7.68298e-24	CG
1	12593238	1898	SC_nonstressed///VN_nonstressed	87,49,5/6,6,1	5.63834e-93	CG
1	12603710	354	SC_nonstressed///VN_nonstressed	89,7,12/42,13,11	1.51836e-09	CHG
1	12614355	235	SC_nonstressed///VN_nonstressed	91,13,1/20,2,2	2.56122e-13	CG,CHG
1	12614765	752	SC_nonstressed///VN_nonstressed	92,56,14/38,34,27	1.63265e-45	CG
1	12618485	133	SC_nonstressed///VN_nonstressed	79,-,8/7,-,3	7.60691e-06	CG
1	12618621	431	SC_nonstressed///VN_nonstressed	79,30,9/10,32,21	1.01884e-13	CG
1	12621047	309	SC_nonstressed///VN_nonstressed	91,9,5/10,11,7	7.73038e-11	CG
1	12626824	245	SC_nonstressed///VN_nonstressed	91,46,1/18,14,6	5.98163e-18	CG
1	12631071	239	SC_nonstressed///VN_nonstressed	91,49,2/8,7,2	1.59567e-10	CG,CHG
1	12631632	201	SC_nonstressed///VN_nonstressed	89,30,3/5,2,2	5.73691e-15	CG
1	12631844	150	SC_nonstressed///VN_nonstressed	92,28,5/41,23,11	2.35883e-13	CG
1	12632005	391	SC_nonstressed///VN_nonstressed	88,11,2/11,4,2	6.72954e-24	CG
1	12633050	356	SC_nonstressed///VN_nonstressed	87,7,1/7,2,0	4.69351e-23	CG
1	12635405	170	SC_nonstressed///VN_nonstressed	91,25,11/34,8,13	0.000458719	CG
1	12636323	459	SC_nonstressed///VN_nonstressed	85,16,9/10,3,5	6.45827e-14	CG
1	12638613	229	SC_nonstressed///VN_nonstressed	86,25,16/3,1,3	1.48056e-18	CG,CHG
1	12640712	154	SC_nonstressed///VN_nonstressed	90,38,5/24,29,3	4.4207e-19	CG
1	12643005	266	SC_nonstressed///VN_nonstressed	67,36,2/4,2,1	1.28177e-10	CG
1	12645025	325	SC_nonstressed///VN_nonstressed	87,35,3/19,11,2	1.34125e-10	CG
1	12646039	184	SC_nonstressed///VN_nonstressed	84,18,8/9,2,3	4.08517e-11	CG
1	12651208	170	SC_nonstressed///VN_nonstressed	-,11,6/-,0,1	0.00143123	CHG,CHH
1	12653306	36	SC_nonstressed///VN_nonstressed	87,57,6/13,12,2	0.000124989	CG,CHG
1	12662486	243	SC_nonstressed///VN_nonstressed	73,27,7/11,4,4	1.71692e-08	CG
1	12674017	454	SC_nonstressed///VN_nonstressed	92,22,3/10,5,1	2.50274e-08	CG,CHG
1	12684401	448	SC_nonstressed///VN_nonstressed	93,70,6/53,32,12	4.26723e-12	CG
1	12684851	174	SC_nonstressed///VN_nonstressed	72,14,12/6,2,3	4.31593e-12	CG,CHG
1	12688794	239	SC_nonstressed///VN_nonstressed	90,5,3/7,2,2	9.21394e-15	CG
1	12690921	604	SC_nonstressed///VN_nonstressed	79,40,3/18,5,2	5.14263e-08	CHG
1	12691745	957	SC_nonstressed///VN_nonstressed	91,38,4/4,2,1	6.67418e-58	CG
1	12695287	251	SC_nonstressed///VN_nonstressed	89,8,8/20,2,7	1.91499e-13	CG
1	12698875	173	SC_nonstressed///VN_nonstressed	87,7,1/53,8,1	0.000734588	CG
1	12699158	1129	SC_nonstressed///VN_nonstressed	86,46,2/12,8,1	7.25799e-37	CG
1	12702195	543	SC_nonstressed///VN_nonstressed	90,27,1/6,3,1	1.32711e-33	CG
1	12711838	402	SC_nonstressed///VN_nonstressed	90,47,2/87,67,6	6.11429e-06	CHG
1	12713159	340	SC_nonstressed///VN_nonstressed	88,47,2/4,3,2	7.15866e-22	CG,CHG
1	12714128	281	SC_nonstressed///VN_nonstressed	88,45,2/85,45,22	7.70715e-09	CHH
1	12728593	145	SC_nonstressed///VN_nonstressed	88,46,2/18,12,1	3.74641e-05	CG,CHG
1	12728952	741	SC_nonstressed///VN_nonstressed	89,27,2/8,5,1	2.74104e-26	CG
1	12729695	90	SC_nonstressed///VN_nonstressed	88,58,1/66,59,3	0.00123529	CHH
1	12729785	183	SC_nonstressed///VN_nonstressed	92,39,1/31,29,3	1.7423e-05	CG
1	12731738	225	SC_nonstressed///VN_nonstressed	92,-,1/14,-,2	6.0665e-06	CG
1	12732994	487	SC_nonstressed///VN_nonstressed	89,64,4/5,3,2	6.60211e-28	CG,CHG
1	12734285	330	SC_nonstressed///VN_nonstressed	81,30,6/5,4,2	2.35238e-26	CG
1	12734968	92	SC_nonstressed///VN_nonstressed	94,47,1/57,56,1	0.000395145	CG
1	12735065	139	SC_nonstressed///VN_nonstressed	89,12,2/8,0,2	8.20887e-06	CG,CHG
1	12738307	463	SC_nonstressed///VN_nonstressed	90,19,6/25,11,4	7.90916e-26	CG
1	12742185	872	SC_nonstressed///VN_nonstressed	83,42,8/14,12,6	3.27213e-24	CG
1	12753338	212	SC_nonstressed///VN_nonstressed	91,34,2/4,4,1	1.46482e-13	CG
1	12760354	414	SC_nonstressed///VN_nonstressed	90,47,2/25,13,8	2.80178e-28	CG,CHG
1	12760863	414	SC_nonstressed///VN_nonstressed	93,49,4/44,30,13	4.23557e-20	CG
1	12761281	699	SC_nonstressed///VN_nonstressed	90,30,5/9,3,3	2.16205e-27	CG
1	12765406	1005	SC_nonstressed///VN_nonstressed	90,33,2/9,4,1	1.65911e-35	CG
1	12766668	667	SC_nonstressed///VN_nonstressed	91,58,2/6,3,0	4.93408e-43	CG,CHG
1	12768167	269	SC_nonstressed///VN_nonstressed	100,56,3/0,8,2	0.00302005	CG
1	12768769	1081	SC_nonstressed///VN_nonstressed	92,52,2/19,3,1	2.73454e-31	CG,CHG
1	12780689	274	SC_nonstressed///VN_nonstressed	93,71,5/7,11,0	9.24917e-06	CG,CHG
1	12782423	1061	SC_nonstressed///VN_nonstressed	92,46,2/21,4,2	6.15326e-21	CG
1	12794139	480	SC_nonstressed///VN_nonstressed	92,60,2/13,8,2	5.63256e-05	CG,CHG
1	12802721	1003	SC_nonstressed///VN_nonstressed	92,45,1/20,2,2	8.54631e-23	CG
1	12803981	693	SC_nonstressed///VN_nonstressed	92,59,2/7,3,1	2.3718e-38	CG,CHG
1	12806156	1025	SC_nonstressed///VN_nonstressed	91,43,2/12,3,1	4.57831e-34	CG
1	12807530	560	SC_nonstressed///VN_nonstressed	89,54,2/5,3,0	4.26987e-33	CG,CHG
1	12809553	127	SC_nonstressed///VN_nonstressed	89,35,1/8,5,2	2.66994e-06	CG
1	12809682	344	SC_nonstressed///VN_nonstressed	92,-,2/51,-,9	2.58944e-13	CG
1	12810030	296	SC_nonstressed///VN_nonstressed	93,28,2/9,4,4	3.77858e-16	CG
1	12810473	1654	SC_nonstressed///VN_nonstressed	92,51,2/27,12,1	1.34041e-56	CG
1	12812911	623	SC_nonstressed///VN_nonstressed	91,43,2/7,4,1	1.73158e-24	CG,CHG
1	12813540	254	SC_nonstressed///VN_nonstressed	90,38,9/17,49,21	2.77851e-15	CG
1	12813795	116	SC_nonstressed///VN_nonstressed	79,62,8/10,3,3	3.3527e-05	CG,CHG
1	12813918	139	SC_nonstressed///VN_nonstressed	91,43,3/52,42,8	5.20317e-08	CG
1	12814133	153	SC_nonstressed///VN_nonstressed	94,45,2/43,38,4	4.77335e-08	CG
1	12814287	246	SC_nonstressed///VN_nonstressed	89,43,1/14,24,2	1.56835e-07	CG
1	12814538	628	SC_nonstressed///VN_nonstressed	91,51,1/49,37,5	8.8396e-37	CG
1	12815166	295	SC_nonstressed///VN_nonstressed	94,49,2/8,4,2	7.36463e-12	CG,CHG
1	12816350	360	SC_nonstressed///VN_nonstressed	90,71,8/4,3,1	1.08458e-12	CG,CHG
1	12822967	1513	SC_nonstressed///VN_nonstressed	90,50,2/7,5,2	1.83144e-92	CG
1	12824654	186	SC_nonstressed///VN_nonstressed	91,75,3/6,7,1	4.13611e-14	CG,CHG
1	12828219	956	SC_nonstressed///VN_nonstressed	91,47,2/8,4,1	5.9802e-36	CG,CHG
1	12829850	803	SC_nonstressed///VN_nonstressed	90,66,1/8,5,2	3.42449e-57	CG,CHG
1	12831352	191	SC_nonstressed///VN_nonstressed	92,54,2/18,7,5	2.21376e-09	CG
1	12837628	378	SC_nonstressed///VN_nonstressed	94,70,3/4,7,2	1.61538e-16	CG,CHG
1	12839678	290	SC_nonstressed///VN_nonstressed	-,8,7/-,1,1	8.77658e-10	CHG
1	12846760	257	SC_nonstressed///VN_nonstressed	93,63,3/8,4,0	4.87714e-10	CG,CHG
1	12847017	24	SC_nonstressed///VN_nonstressed	91,62,1/16,15,3	0.000113575	CG,CHG
1	12847041	422	SC_nonstressed///VN_nonstressed	90,74,5/9,6,2	5.11032e-36	CG,CHG
1	12862060	1243	SC_nonstressed///VN_nonstressed	90,46,3/10,10,1	1.2443e-43	CG
1	12863349	147	SC_nonstressed///VN_nonstressed	96,60,1/19,24,2	0.00202164	CG
1	12870128	88	SC_nonstressed///VN_nonstressed	96,-,1/18,-,1	0.00133389	CG
1	12870218	227	SC_nonstressed///VN_nonstressed	90,25,1/49,13,3	4.31526e-14	CG
1	12873544	1678	SC_nonstressed///VN_nonstressed	91,36,3/26,13,7	6.52128e-41	CG
1	12875375	413	SC_nonstressed///VN_nonstressed	87,30,4/7,2,3	5.46942e-13	CG
1	12875788	1160	SC_nonstressed///VN_nonstressed	91,41,14/44,49,44	8.06562e-73	CG
1	12886101	542	SC_nonstressed///VN_nonstressed	93,33,1/79,42,3	7.24218e-09	CG
1	12887271	939	SC_nonstressed///VN_nonstressed	90,28,1/18,3,1	4.36583e-41	CG,CHG
1	12888623	236	SC_nonstressed///VN_nonstressed	88,10,0/5,5,0	6.92619e-19	CG
1	12894648	684	SC_nonstressed///VN_nonstressed	89,30,5/8,11,5	1.09133e-37	CG
1	12896238	293	SC_nonstressed///VN_nonstressed	84,16,10/10,0,4	3.26748e-22	CG
1	12898595	451	SC_nonstressed///VN_nonstressed	92,38,0/15,6,1	5.51312e-27	CG
1	12899237	712	SC_nonstressed///VN_nonstressed	90,37,1/8,4,1	3.56206e-41	CG
1	12900368	358	SC_nonstressed///VN_nonstressed	88,48,2/8,4,1	1.06175e-11	CG,CHG
1	12900902	556	SC_nonstressed///VN_nonstressed	92,44,2/6,4,1	6.76956e-27	CG
1	12902081	836	SC_nonstressed///VN_nonstressed	91,44,2/15,16,2	3.80175e-35	CG
1	12903282	1051	SC_nonstressed///VN_nonstressed	90,44,2/18,11,2	1.81676e-34	CG
1	12904432	899	SC_nonstressed///VN_nonstressed	90,31,1/23,6,1	2.05153e-15	CG
1	12906022	64	SC_nonstressed///VN_nonstressed	90,-,2/7,-,2	8.88945e-06	CG
1	12906091	244	SC_nonstressed///VN_nonstressed	91,43,12/30,20,16	9.11544e-05	CG
1	12906340	131	SC_nonstressed///VN_nonstressed	89,-,10/8,-,2	1.79556e-11	CG
1	12906471	739	SC_nonstressed///VN_nonstressed	89,61,6/19,23,18	1.61345e-72	CG
1	12907212	399	SC_nonstressed///VN_nonstressed	91,58,4/19,14,5	9.09348e-16	CG
1	12908200	316	SC_nonstressed///VN_nonstressed	74,25,1/7,3,0	9.19379e-12	CG
1	12915151	173	SC_nonstressed///VN_nonstressed	73,1,1/11,0,0	5.59966e-10	CG
1	12916016	182	SC_nonstressed///VN_nonstressed	87,33,2/5,4,1	4.25895e-21	CG
1	12919092	93	SC_nonstressed///VN_nonstressed	94,13,1/10,10,1	0.000874685	CG
1	12921985	152	SC_nonstressed///VN_nonstressed	91,36,0/68,22,1	0.000398081	CG
1	12922257	904	SC_nonstressed///VN_nonstressed	90,46,1/8,3,0	5.45378e-43	CG,CHG
1	12925072	790	SC_nonstressed///VN_nonstressed	88,25,1/13,3,1	3.69956e-26	CG
1	12926216	976	SC_nonstressed///VN_nonstressed	91,50,1/21,12,5	1.39504e-47	CG
1	12927192	315	SC_nonstressed///VN_nonstressed	92,53,2/7,2,2	2.66431e-13	CG,CHG
1	12928625	165	SC_nonstressed///VN_nonstressed	89,46,1/15,5,2	0.000298988	CG,CHG
1	12929537	589	SC_nonstressed///VN_nonstressed	95,53,1/16,12,1	2.62267e-19	CG
1	12930278	333	SC_nonstressed///VN_nonstressed	91,53,3/16,19,2	1.47721e-22	CG
1	12931198	685	SC_nonstressed///VN_nonstressed	90,41,1/22,12,1	1.41525e-14	CG
1	12932140	528	SC_nonstressed///VN_nonstressed	88,28,1/25,11,2	2.50722e-27	CG
1	12942034	502	SC_nonstressed///VN_nonstressed	89,30,4/7,3,1	4.20717e-38	CG,CHG
1	12946562	90	SC_nonstressed///VN_nonstressed	91,45,3/14,9,1	0.000487707	CG,CHG
1	12946655	331	SC_nonstressed///VN_nonstressed	91,56,6/35,35,12	6.40018e-27	CG
1	12946993	98	SC_nonstressed///VN_nonstressed	81,9,8/4,0,1	5.08559e-06	CG,CHG,CHH
1	12953957	250	SC_nonstressed///VN_nonstressed	85,12,0/13,3,0	5.77638e-12	CG
1	12958367	267	SC_nonstressed///VN_nonstressed	88,42,1/10,8,0	1.32166e-18	CG
1	12959517	263	SC_nonstressed///VN_nonstressed	91,22,2/7,8,3	1.97486e-18	CG
1	12960099	201	SC_nonstressed///VN_nonstressed	88,24,2/31,8,2	4.21859e-07	CG
1	12966863	213	SC_nonstressed///VN_nonstressed	88,16,1/25,3,0	5.37484e-07	CG,CHG
1	12967971	1137	SC_nonstressed///VN_nonstressed	88,10,3/16,6,9	4.61235e-42	CG
1	12977357	60	SC_nonstressed///VN_nonstressed	23,11,8/2,2,1	0.000351971	CG,CHG
1	12980251	265	SC_nonstressed///VN_nonstressed	92,26,2/39,10,7	4.60782e-21	CG
1	12983084	186	SC_nonstressed///VN_nonstressed	91,17,1/22,2,1	8.59383e-20	CG
1	12985009	733	SC_nonstressed///VN_nonstressed	91,19,7/7,4,3	1.43894e-40	CG
1	12985797	369	SC_nonstressed///VN_nonstressed	13,17,12/0,1,4	2.27554e-20	CG,CHG
1	12993609	42	SC_nonstressed///VN_nonstressed	63,3,2/4,0,0	0.000803675	CG
1	12994885	426	SC_nonstressed///VN_nonstressed	92,23,3/6,3,4	4.01133e-23	CG
1	12999015	342	SC_nonstressed///VN_nonstressed	91,62,3/82,60,6	0.00628679	CG
1	12999728	345	SC_nonstressed///VN_nonstressed	91,57,2/31,11,3	2.22257e-10	CG,CHG
1	13005308	230	SC_nonstressed///VN_nonstressed	87,56,1/24,23,1	2.71902e-06	CG
1	13008079	294	SC_nonstressed///VN_nonstressed	89,64,2/12,15,1	3.12522e-16	CG
1	13008587	80	SC_nonstressed///VN_nonstressed	97,31,2/8,0,1	2.18982e-05	CG,CHG
1	13012223	993	SC_nonstressed///VN_nonstressed	90,59,2/32,14,2	3.56198e-30	CG
1	13015355	250	SC_nonstressed///VN_nonstressed	91,17,2/39,23,8	6.21291e-08	CG
1	13021727	291	SC_nonstressed///VN_nonstressed	92,62,2/11,7,2	8.89604e-19	CG,CHG
1	13023640	408	SC_nonstressed///VN_nonstressed	81,66,2/6,5,1	3.62468e-14	CG,CHG
1	13024058	211	SC_nonstressed///VN_nonstressed	89,46,3/40,36,5	2.6113e-14	CG
1	13024341	431	SC_nonstressed///VN_nonstressed	91,38,2/69,37,5	5.08054e-08	CG
1	13025776	339	SC_nonstressed///VN_nonstressed	85,8,4/5,0,0	5.62946e-21	CG
1	13029564	116	SC_nonstressed///VN_nonstressed	64,32,8/3,5,6	0.000631423	CG,CHG
1	13030300	185	SC_nonstressed///VN_nonstressed	93,36,21/37,20,24	2.80061e-06	CG
1	13033810	94	SC_nonstressed///VN_nonstressed	88,9,1/5,0,0	1.03071e-07	CG,CHG
1	13034173	111	SC_nonstressed///VN_nonstressed	76,14,1/2,1,0	0.00293468	CG,CHG
1	13036712	99	SC_nonstressed///VN_nonstressed	76,-,6/9,-,2	8.13645e-05	CG,CHH
1	13037342	82	SC_nonstressed///VN_nonstressed	82,-,3/2,-,0	0.00190254	CG,CHH
1	13038936	671	SC_nonstressed///VN_nonstressed	91,36,2/12,5,1	4.38234e-38	CG
1	13043644	438	SC_nonstressed///VN_nonstressed	90,22,2/4,1,1	1.41196e-15	CG
1	13044269	466	SC_nonstressed///VN_nonstressed	89,19,6/5,14,3	2.8147e-21	CG
1	13055230	191	SC_nonstressed///VN_nonstressed	89,24,10/3,12,2	1.61584e-10	CG,CHG
1	13056484	242	SC_nonstressed///VN_nonstressed	29,30,7/4,2,2	1.63795e-09	CG,CHG
1	13058784	2138	SC_nonstressed///VN_nonstressed	91,47,21/50,62,58	1.02674e-139	CG
1	13062444	201	SC_nonstressed///VN_nonstressed	92,23,2/24,2,1	7.27073e-16	CG
1	13064060	351	SC_nonstressed///VN_nonstressed	90,12,6/48,18,13	9.44445e-14	CG
1	13064798	285	SC_nonstressed///VN_nonstressed	74,7,5/7,1,0	1.83176e-16	CG,CHG,CHH
1	13065084	243	SC_nonstressed///VN_nonstressed	94,51,12/42,19,11	3.32375e-05	CG,CHG
1	13065328	192	SC_nonstressed///VN_nonstressed	91,-,2/41,-,1	0.000565717	CG
1	13067809	190	SC_nonstressed///VN_nonstressed	95,22,3/6,2,2	1.28167e-16	CG,CHG
1	13068665	696	SC_nonstressed///VN_nonstressed	89,31,2/20,11,1	2.26384e-30	CG
1	13070257	633	SC_nonstressed///VN_nonstressed	61,22,5/4,2,2	3.87909e-24	CG
1	13075633	616	SC_nonstressed///VN_nonstressed	75,25,5/1,3,3	8.76174e-11	CG,CHG
1	13081343	513	SC_nonstressed///VN_nonstressed	89,34,2/27,11,2	5.03549e-11	CG
1	13082027	832	SC_nonstressed///VN_nonstressed	90,44,2/11,10,1	4.26631e-32	CG
1	13083979	136	SC_nonstressed///VN_nonstressed	91,55,2/12,5,1	5.30358e-08	CG,CHG
1	13084378	643	SC_nonstressed///VN_nonstressed	92,65,2/55,42,5	1.27022e-16	CG
1	13085027	445	SC_nonstressed///VN_nonstressed	89,50,2/33,9,3	6.91676e-10	CG
1	13085587	362	SC_nonstressed///VN_nonstressed	90,56,3/22,26,3	8.00073e-19	CG
1	13086372	1001	SC_nonstressed///VN_nonstressed	90,46,2/14,16,2	1.61149e-41	CG
1	13088517	360	SC_nonstressed///VN_nonstressed	92,12,2/25,12,2	1.55803e-05	CG
1	13097348	375	SC_nonstressed///VN_nonstressed	89,56,3/5,1,1	2.45445e-13	CG,CHG
1	13102476	326	SC_nonstressed///VN_nonstressed	91,44,2/81,54,6	0.000753531	CG
1	13102804	254	SC_nonstressed///VN_nonstressed	81,27,7/4,2,1	3.51988e-10	CG,CHH
1	13103668	546	SC_nonstressed///VN_nonstressed	82,27,1/10,1,2	1.51296e-08	CG
1	13104273	63	SC_nonstressed///VN_nonstressed	89,43,1/5,2,1	0.00200791	CG
1	13104337	208	SC_nonstressed///VN_nonstressed	88,24,1/51,15,5	2.05837e-14	CG
1	13106344	1057	SC_nonstressed///VN_nonstressed	83,29,1/11,4,1	1.43665e-31	CG
1	13107852	1027	SC_nonstressed///VN_nonstressed	89,55,2/7,7,1	3.24776e-52	CG,CHG
1	13108972	1273	SC_nonstressed///VN_nonstressed	89,52,2/21,14,2	6.01049e-32	CG
1	13110248	92	SC_nonstressed///VN_nonstressed	94,42,4/61,42,6	0.00014983	CG
1	13110341	163	SC_nonstressed///VN_nonstressed	90,61,2/7,8,2	0.000108722	CG,CHG
1	13111558	772	SC_nonstressed///VN_nonstressed	91,26,1/14,8,0	3.39909e-21	CG
1	13114246	467	SC_nonstressed///VN_nonstressed	90,39,1/8,5,1	1.48635e-33	CG
1	13121879	66	SC_nonstressed///VN_nonstressed	89,40,2/6,4,0	1.51594e-05	CG,CHG
1	13126879	195	SC_nonstressed///VN_nonstressed	92,43,6/4,1,2	1.43247e-22	CG,CHG,CHH
1	13127993	618	SC_nonstressed///VN_nonstressed	77,15,2/4,1,1	5.60216e-25	CG
1	13129962	570	SC_nonstressed///VN_nonstressed	89,21,2/31,18,6	8.50847e-28	CG
1	13140013	257	SC_nonstressed///VN_nonstressed	75,16,2/7,1,1	3.27074e-10	CG
1	13148662	290	SC_nonstressed///VN_nonstressed	93,49,2/41,44,5	6.29288e-07	CG
1	13149676	41	SC_nonstressed///VN_nonstressed	94,50,2/55,47,10	1.63147e-11	CG,CHH
1	13149721	210	SC_nonstressed///VN_nonstressed	89,53,1/6,2,1	1.1904e-11	CG,CHG
1	13150338	204	SC_nonstressed///VN_nonstressed	85,21,1/27,3,1	1.58503e-07	CG
1	13151733	144	SC_nonstressed///VN_nonstressed	56,17,1/4,3,0	7.48298e-06	CG,CHG
1	13152860	154	SC_nonstressed///VN_nonstressed	90,67,2/12,18,2	2.0217e-06	CG
1	13153015	266	SC_nonstressed///VN_nonstressed	91,40,2/37,13,3	4.01904e-10	CG
1	13154136	74	SC_nonstressed///VN_nonstressed	88,12,0/11,7,2	0.000225379	CG,CHH
1	13155823	46	SC_nonstressed///VN_nonstressed	90,21,2/4,1,3	0.00526626	CG,CHG
1	13156296	26	SC_nonstressed///VN_nonstressed	72,9,3/11,7,2	0.000140106	CG
1	13160795	1427	SC_nonstressed///VN_nonstressed	88,17,2/15,5,2	1.22324e-37	CG
1	13162551	402	SC_nonstressed///VN_nonstressed	87,5,11/9,1,6	1.69356e-17	CG,CHG
1	13164707	783	SC_nonstressed///VN_nonstressed	82,23,6/7,4,6	3.40334e-44	CG
1	13167322	57	SC_nonstressed///VN_nonstressed	9,4,10/0,0,0	7.99638e-06	CG,CHH
1	13170691	213	SC_nonstressed///VN_nonstressed	27,19,9/5,2,1	4.58515e-16	CG
1	13173119	422	SC_nonstressed///VN_nonstressed	93,45,3/12,11,5	1.25204e-23	CG
1	13175391	254	SC_nonstressed///VN_nonstressed	94,59,2/14,13,3	2.60968e-16	CG,CHG
1	13178028	215	SC_nonstressed///VN_nonstressed	88,60,3/52,29,5	1.24071e-08	CG
1	13190538	309	SC_nonstressed///VN_nonstressed	90,62,2/5,6,2	1.20123e-10	CG,CHG
1	13192381	148	SC_nonstressed///VN_nonstressed	76,30,4/10,3,2	4.04921e-05	CG
1	13198409	618	SC_nonstressed///VN_nonstressed	94,59,7/10,13,5	5.64419e-18	CG,CHG
1	13199944	189	SC_nonstressed///VN_nonstressed	94,59,9/5,8,6	5.68461e-11	CG,CHG
1	13200326	924	SC_nonstressed///VN_nonstressed	90,40,3/17,14,2	3.22881e-18	CG
1	13201353	789	SC_nonstressed///VN_nonstressed	93,50,10/27,28,14	2.42282e-20	CG
1	13204359	437	SC_nonstressed///VN_nonstressed	90,30,3/5,3,1	1.27009e-29	CG
1	13211327	2131	SC_nonstressed///VN_nonstressed	89,40,7/17,15,4	2.805e-80	CG
1	13213560	617	SC_nonstressed///VN_nonstressed	87,17,13/12,4,6	4.25955e-21	CG
1	13215181	1064	SC_nonstressed///VN_nonstressed	92,32,9/10,3,8	1.55653e-32	CG
1	13220104	529	SC_nonstressed///VN_nonstressed	85,13,5/6,3,1	4.63159e-35	CG
1	13230479	208	SC_nonstressed///VN_nonstressed	63,69,15/3,2,3	4.35741e-13	CHG
1	13234271	524	SC_nonstressed///VN_nonstressed	90,55,2/13,14,2	1.06444e-24	CG
1	13236445	745	SC_nonstressed///VN_nonstressed	91,60,1/30,9,3	3.70408e-14	CHG
1	13238145	270	SC_nonstressed///VN_nonstressed	94,-,2/11,-,4	3.91683e-06	CG
1	13240159	101	SC_nonstressed///VN_nonstressed	88,19,1/9,0,2	0.00142967	CG,CHG
1	13240268	270	SC_nonstressed///VN_nonstressed	91,48,2/58,38,4	1.0011e-12	CG
1	13240538	439	SC_nonstressed///VN_nonstressed	88,46,3/27,17,4	1.25047e-13	CG
1	13244566	187	SC_nonstressed///VN_nonstressed	89,37,2/8,3,1	6.85925e-10	CG,CHG
1	13245194	448	SC_nonstressed///VN_nonstressed	93,32,1/6,6,0	1.3479e-13	CG
1	13245849	1730	SC_nonstressed///VN_nonstressed	90,34,1/5,2,0	9.34572e-95	CG
1	13247816	295	SC_nonstressed///VN_nonstressed	90,48,2/6,2,2	5.47897e-08	CG,CHG
1	13248276	1857	SC_nonstressed///VN_nonstressed	90,39,2/9,6,1	2.73593e-77	CG
1	13250391	1326	SC_nonstressed///VN_nonstressed	90,55,1/17,19,1	3.31945e-50	CG
1	13259259	76	SC_nonstressed///VN_nonstressed	78,7,5/7,0,0	0.00132293	CG
1	13260661	577	SC_nonstressed///VN_nonstressed	89,39,5/9,5,4	5.67977e-23	CG
1	13262574	1270	SC_nonstressed///VN_nonstressed	91,32,1/9,5,1	1.25887e-43	CG
1	13265931	83	SC_nonstressed///VN_nonstressed	94,66,2/7,12,1	1.48431e-07	CG,CHG
1	13268259	342	SC_nonstressed///VN_nonstressed	90,58,2/11,9,3	1.46421e-19	CG
1	13270189	315	SC_nonstressed///VN_nonstressed	92,52,2/3,3,0	1.42147e-17	CG,CHG
1	13270716	90	SC_nonstressed///VN_nonstressed	93,67,2/20,16,1	0.000641714	CG,CHG
1	13271187	491	SC_nonstressed///VN_nonstressed	90,45,1/6,10,0	1.62646e-22	CG
1	13276020	89	SC_nonstressed///VN_nonstressed	91,61,2/22,8,2	1.68385e-12	CG,CHG
1	13278845	190	SC_nonstressed///VN_nonstressed	87,15,5/8,5,1	5.59104e-17	CG,CHH
1	13283225	121	SC_nonstressed///VN_nonstressed	91,50,2/4,3,0	0.000224114	CG,CHG
1	13283487	476	SC_nonstressed///VN_nonstressed	91,49,2/10,6,1	3.85905e-27	CG
1	13284602	510	SC_nonstressed///VN_nonstressed	88,53,1/19,11,1	4.69698e-22	CG
1	13285696	155	SC_nonstressed///VN_nonstressed	92,-,1/10,-,1	0.000214764	CG
1	13286243	1661	SC_nonstressed///VN_nonstressed	90,51,2/21,15,2	1.87846e-52	CG
1	13288943	213	SC_nonstressed///VN_nonstressed	71,34,1/6,7,2	6.28808e-09	CG
1	13290504	486	SC_nonstressed///VN_nonstressed	89,14,1/21,8,1	3.01626e-16	CG
1	13291377	321	SC_nonstressed///VN_nonstressed	93,38,0/81,45,1	2.36782e-06	CG
1	13291699	446	SC_nonstressed///VN_nonstressed	91,43,1/17,10,2	1.98352e-22	CG,CHG
1	13292155	289	SC_nonstressed///VN_nonstressed	93,49,1/56,36,3	9.00091e-14	CG,CHG
1	13292674	179	SC_nonstressed///VN_nonstressed	93,33,2/2,2,2	0.000243912	CG,CHG
1	13297741	86	SC_nonstressed///VN_nonstressed	86,73,4/7,14,4	0.000591131	CG,CHG
1	13301570	1125	SC_nonstressed///VN_nonstressed	91,49,1/28,18,1	1.4315e-32	CG
1	13303325	200	SC_nonstressed///VN_nonstressed	89,41,1/8,2,1	1.46936e-15	CG
1	13304081	205	SC_nonstressed///VN_nonstressed	93,13,1/43,23,2	6.08322e-13	CG,CHG
1	13304286	87	SC_nonstressed///VN_nonstressed	87,10,1/11,3,1	0.00345445	CG
1	13304587	850	SC_nonstressed///VN_nonstressed	90,34,1/22,16,1	2.31238e-34	CG
1	13305783	214	SC_nonstressed///VN_nonstressed	90,44,1/2,0,0	2.39433e-08	CG,CHG
1	13306246	239	SC_nonstressed///VN_nonstressed	87,59,3/10,4,3	1.52065e-12	CG,CHG
1	13307484	303	SC_nonstressed///VN_nonstressed	93,56,2/19,17,2	3.24347e-08	CG
1	13309107	772	SC_nonstressed///VN_nonstressed	92,53,1/20,15,1	2.39443e-34	CG
1	13310068	436	SC_nonstressed///VN_nonstressed	93,44,1/14,3,0	1.38443e-32	CG,CHG
1	13310660	1050	SC_nonstressed///VN_nonstressed	91,41,1/21,10,1	6.64189e-55	CG
1	13313513	471	SC_nonstressed///VN_nonstressed	93,25,13/43,40,38	1.76698e-33	CG
1	13324203	853	SC_nonstressed///VN_nonstressed	90,38,1/6,4,1	2.25199e-55	CG
1	13326401	159	SC_nonstressed///VN_nonstressed	92,45,2/9,10,1	1.78729e-09	CG,CHG
1	13329871	636	SC_nonstressed///VN_nonstressed	90,56,2/6,6,0	1.54009e-37	CG,CHG
1	13331343	751	SC_nonstressed///VN_nonstressed	90,50,2/9,5,0	2.56359e-39	CG,CHG
1	13334598	275	SC_nonstressed///VN_nonstressed	88,38,2/9,17,1	1.8203e-13	CG
1	13342310	439	SC_nonstressed///VN_nonstressed	89,34,6/9,5,3	4.20628e-13	CG
1	13343117	399	SC_nonstressed///VN_nonstressed	87,13,3/7,5,2	8.25777e-24	CG
1	13344835	334	SC_nonstressed///VN_nonstressed	91,5,2/31,5,2	8.8747e-09	CG
1	13345629	1253	SC_nonstressed///VN_nonstressed	90,26,6/35,30,20	5.55779e-58	CG
1	13346883	382	SC_nonstressed///VN_nonstressed	90,37,2/10,7,1	9.19891e-12	CG,CHG
1	13347494	127	SC_nonstressed///VN_nonstressed	92,50,1/62,45,3	0.000155656	CG
1	13351459	351	SC_nonstressed///VN_nonstressed	90,29,1/3,6,0	1.99995e-13	CG
1	13351911	109	SC_nonstressed///VN_nonstressed	90,7,0/9,7,1	1.38534e-06	CG
1	13354764	918	SC_nonstressed///VN_nonstressed	89,39,2/11,13,3	6.42897e-35	CG
1	13355827	343	SC_nonstressed///VN_nonstressed	85,-,2/8,-,0	8.75222e-14	CG
1	13356190	406	SC_nonstressed///VN_nonstressed	92,38,10/28,34,30	1.18224e-29	CG
1	13356596	220	SC_nonstressed///VN_nonstressed	90,21,2/7,3,2	1.70197e-09	CG
1	13359246	176	SC_nonstressed///VN_nonstressed	90,12,1/58,25,2	4.21797e-05	CHG
1	13360604	146	SC_nonstressed///VN_nonstressed	91,15,1/78,27,11	2.63861e-09	CHH
1	13360859	262	SC_nonstressed///VN_nonstressed	89,11,1/70,20,5	8.05983e-09	CHH
1	13371472	152	SC_nonstressed///VN_nonstressed	88,59,10/13,2,5	3.85529e-16	CG,CHG
1	13371630	712	SC_nonstressed///VN_nonstressed	91,43,5/31,23,14	7.63082e-40	CG
1	13372342	53	SC_nonstressed///VN_nonstressed	-,61,3/-,12,2	0.00236498	CHG
1	13384205	548	SC_nonstressed///VN_nonstressed	92,46,1/44,37,3	7.23823e-13	CG
1	13386013	326	SC_nonstressed///VN_nonstressed	92,41,1/15,6,1	1.60543e-11	CG,CHG
1	13386677	124	SC_nonstressed///VN_nonstressed	91,31,1/4,3,2	0.000331916	CG,CHG
1	13386803	270	SC_nonstressed///VN_nonstressed	93,55,1/43,32,9	1.32041e-24	CG,CHH
1	13387077	382	SC_nonstressed///VN_nonstressed	90,60,1/7,4,1	6.61014e-28	CG,CHG
1	13387700	1807	SC_nonstressed///VN_nonstressed	90,39,1/20,15,3	1.93775e-63	CG
1	13389667	236	SC_nonstressed///VN_nonstressed	92,32,1/7,2,0	7.54486e-17	CG,CHG
1	13390059	928	SC_nonstressed///VN_nonstressed	92,49,1/13,7,1	5.52433e-37	CG
1	13394471	218	SC_nonstressed///VN_nonstressed	93,65,1/10,12,1	9.5602e-16	CG,CHG
1	13396881	640	SC_nonstressed///VN_nonstressed	90,52,1/10,3,1	3.313e-28	CG,CHG
1	13402767	86	SC_nonstressed///VN_nonstressed	88,41,1/15,8,1	3.4774e-06	CG,CHG
1	13404827	496	SC_nonstressed///VN_nonstressed	89,34,1/7,4,1	5.03836e-26	CG
1	13417553	384	SC_nonstressed///VN_nonstressed	90,35,1/7,4,1	2.24967e-24	CG
1	13419762	96	SC_nonstressed///VN_nonstressed	90,62,2/9,9,2	2.97396e-08	CG,CHG
1	13421161	902	SC_nonstressed///VN_nonstressed	91,37,1/17,8,1	1.53249e-49	CG
1	13422396	1240	SC_nonstressed///VN_nonstressed	91,40,1/11,4,0	6.75665e-49	CG
1	13424201	2360	SC_nonstressed///VN_nonstressed	90,42,1/14,13,1	9.3501e-107	CG
1	13429993	408	SC_nonstressed///VN_nonstressed	91,54,1/3,6,1	1.36534e-21	CG,CHG
1	13431116	194	SC_nonstressed///VN_nonstressed	94,-,2/13,-,2	0.00303522	CG
1	13431544	408	SC_nonstressed///VN_nonstressed	89,54,1/4,4,2	2.09199e-26	CG,CHG
1	13432900	184	SC_nonstressed///VN_nonstressed	93,32,1/6,3,1	1.00736e-05	CG
1	13435203	524	SC_nonstressed///VN_nonstressed	93,47,2/6,1,1	2.22351e-22	CG,CHG
1	13435922	744	SC_nonstressed///VN_nonstressed	91,34,1/9,4,1	1.02263e-24	CG
1	13436667	295	SC_nonstressed///VN_nonstressed	92,48,2/79,62,4	0.000207293	CG
1	13438922	492	SC_nonstressed///VN_nonstressed	93,23,2/7,3,1	6.41506e-07	CG
1	13445288	101	SC_nonstressed///VN_nonstressed	-,61,1/-,2,4	0.000282476	CHG
1	13448338	119	SC_nonstressed///VN_nonstressed	93,60,2/65,38,6	0.000592206	CG
1	13448464	1102	SC_nonstressed///VN_nonstressed	77,36,1/9,3,1	1.86217e-30	CG
1	13449568	194	SC_nonstressed///VN_nonstressed	92,29,3/83,40,14	1.026e-09	CG
1	13453712	74	SC_nonstressed///VN_nonstressed	88,15,1/13,0,1	1.8016e-05	CG,CHG
1	13456969	77	SC_nonstressed///VN_nonstressed	90,5,1/8,2,1	3.45036e-14	CG,CHG
1	13461404	136	SC_nonstressed///VN_nonstressed	93,8,3/68,8,10	1.47125e-09	CG
1	13461757	266	SC_nonstressed///VN_nonstressed	93,36,2/9,1,2	8.51671e-22	CG,CHG
1	13465863	144	SC_nonstressed///VN_nonstressed	88,22,1/62,37,7	1.50557e-05	CG,CHG
1	13466084	65	SC_nonstressed///VN_nonstressed	93,11,2/44,13,1	0.000123753	CG
1	13466149	62	SC_nonstressed///VN_nonstressed	89,17,2/26,4,3	0.000993051	CG,CHG
1	13473487	252	SC_nonstressed///VN_nonstressed	92,37,10/63,32,12	5.72702e-07	CG
1	13476385	1102	SC_nonstressed///VN_nonstressed	88,24,3/18,15,6	3.68206e-33	CG
1	13477662	40	SC_nonstressed///VN_nonstressed	86,33,2/3,2,2	7.83805e-05	CG,CHG
1	13480380	197	SC_nonstressed///VN_nonstressed	91,27,2/12,7,2	7.55662e-08	CG
1	13486840	214	SC_nonstressed///VN_nonstressed	91,44,5/1,4,1	9.24024e-16	CG,CHG
1	13493654	146	SC_nonstressed///VN_nonstressed	94,55,2/6,2,1	1.85968e-07	CG,CHG
1	13495999	503	SC_nonstressed///VN_nonstressed	91,25,3/10,5,3	2.24912e-27	CG
1	13500037	396	SC_nonstressed///VN_nonstressed	89,43,1/5,2,1	1.19586e-12	CG
1	13500621	785	SC_nonstressed///VN_nonstressed	90,33,1/8,6,1	5.26387e-49	CG
1	13502623	348	SC_nonstressed///VN_nonstressed	86,13,1/10,6,1	7.75609e-30	CG
1	13503551	819	SC_nonstressed///VN_nonstressed	89,48,1/20,15,2	5.34009e-36	CG
1	13506717	389	SC_nonstressed///VN_nonstressed	88,59,2/27,15,4	1.35089e-14	CG
1	13520751	2008	SC_nonstressed///VN_nonstressed	90,40,2/18,9,1	9.99479e-60	CG
1	13525306	180	SC_nonstressed///VN_nonstressed	91,-,2/31,-,3	0.000305925	CG
1	13525486	221	SC_nonstressed///VN_nonstressed	91,46,2/58,64,7	5.28598e-10	CG
1	13525735	793	SC_nonstressed///VN_nonstressed	91,42,1/13,12,2	2.38608e-30	CG
1	13527825	114	SC_nonstressed///VN_nonstressed	94,26,17/2,3,12	0.000650233	CG,CHG
1	13527942	245	SC_nonstressed///VN_nonstressed	81,23,7/6,1,2	1.56062e-15	CG
1	13530994	132	SC_nonstressed///VN_nonstressed	91,13,1/16,1,1	2.48639e-12	CG,CHG
1	13532586	386	SC_nonstressed///VN_nonstressed	92,8,2/4,0,0	1.65113e-27	CG
1	13544552	190	SC_nonstressed///VN_nonstressed	89,67,8/3,5,2	2.75073e-09	CG,CHG
1	13544742	89	SC_nonstressed///VN_nonstressed	89,51,7/10,7,5	0.000210042	CG,CHG
1	13544831	1068	SC_nonstressed///VN_nonstressed	83,29,6/8,5,3	3.19078e-41	CG
1	13548140	1577	SC_nonstressed///VN_nonstressed	88,25,6/19,9,7	3.414e-42	CG
1	13565320	145	SC_nonstressed///VN_nonstressed	92,54,6/6,5,1	1.16048e-19	CG,CHG
1	13565472	708	SC_nonstressed///VN_nonstressed	92,31,7/15,13,15	5.04517e-24	CG
1	13566182	139	SC_nonstressed///VN_nonstressed	87,-,7/7,-,1	7.10852e-07	CG
1	13566790	218	SC_nonstressed///VN_nonstressed	88,27,5/3,3,2	5.92214e-06	CG
1	13568204	253	SC_nonstressed///VN_nonstressed	88,24,2/25,6,3	5.90298e-05	CG,CHG
1	13568608	274	SC_nonstressed///VN_nonstressed	89,39,1/5,4,0	8.04291e-10	CG
1	13569336	520	SC_nonstressed///VN_nonstressed	90,41,1/16,5,1	1.98966e-20	CG,CHG
1	13570297	674	SC_nonstressed///VN_nonstressed	91,25,2/5,2,2	3.73279e-21	CG,CHG
1	13571321	340	SC_nonstressed///VN_nonstressed	91,34,1/5,4,1	3.10617e-16	CG
1	13572110	269	SC_nonstressed///VN_nonstressed	90,56,3/16,9,2	9.68359e-15	CG,CHG
1	13577945	272	SC_nonstressed///VN_nonstressed	92,42,2/13,7,2	2.08499e-13	CG,CHG
1	13580361	138	SC_nonstressed///VN_nonstressed	91,63,2/5,9,1	0.000366197	CG,CHG
1	13580961	211	SC_nonstressed///VN_nonstressed	92,-,2/5,-,1	4.11961e-10	CG
1	13581699	766	SC_nonstressed///VN_nonstressed	93,22,4/20,11,3	5.46506e-08	CG
1	13583365	932	SC_nonstressed///VN_nonstressed	91,42,1/35,21,2	2.56135e-28	CG
1	13584589	1202	SC_nonstressed///VN_nonstressed	91,43,1/24,13,2	5.31712e-35	CG
1	13585792	130	SC_nonstressed///VN_nonstressed	94,44,2/71,32,4	3.90588e-06	CG
1	13586094	519	SC_nonstressed///VN_nonstressed	89,32,3/22,10,6	6.17258e-13	CG
1	13587350	246	SC_nonstressed///VN_nonstressed	89,6,0/15,1,0	1.18049e-13	CG
1	13590693	192	SC_nonstressed///VN_nonstressed	93,15,1/32,6,1	5.16999e-10	CG
1	13591774	224	SC_nonstressed///VN_nonstressed	92,47,3/24,9,1	3.36315e-09	CG,CHG
1	13592000	168	SC_nonstressed///VN_nonstressed	91,25,1/77,34,5	1.11826e-06	CHH
1	13601402	528	SC_nonstressed///VN_nonstressed	91,29,1/8,4,1	3.59451e-09	CG
1	13604971	249	SC_nonstressed///VN_nonstressed	87,43,1/40,14,1	8.90519e-09	CG
1	13607973	453	SC_nonstressed///VN_nonstressed	89,53,2/7,6,1	3.62935e-15	CG,CHG
1	13609234	144	SC_nonstressed///VN_nonstressed	-,65,3/-,7,2	8.37715e-05	CHG
1	13613527	198	SC_nonstressed///VN_nonstressed	94,58,2/9,6,1	1.91694e-06	CG
1	13614195	516	SC_nonstressed///VN_nonstressed	91,32,2/29,16,3	2.64778e-14	CG
1	13616625	565	SC_nonstressed///VN_nonstressed	90,36,3/18,11,6	4.17669e-26	CG
1	13623526	429	SC_nonstressed///VN_nonstressed	87,55,3/10,24,2	8.41212e-20	CG
1	13624901	230	SC_nonstressed///VN_nonstressed	91,43,2/13,12,3	6.76442e-06	CG,CHG
1	13629639	133	SC_nonstressed///VN_nonstressed	94,40,1/11,8,2	3.85796e-10	CG
1	13631571	128	SC_nonstressed///VN_nonstressed	95,48,0/13,8,2	1.08267e-06	CG,CHG
1	13631699	289	SC_nonstressed///VN_nonstressed	92,55,2/38,30,5	2.06753e-13	CG
1	13632221	197	SC_nonstressed///VN_nonstressed	90,41,3/4,6,1	9.87893e-09	CG,CHG
1	13633450	408	SC_nonstressed///VN_nonstressed	87,47,1/8,13,2	1.45881e-09	CG
1	13634295	667	SC_nonstressed///VN_nonstressed	89,51,1/8,5,2	1.00068e-20	CG,CHG
1	13636631	455	SC_nonstressed///VN_nonstressed	94,52,6/50,38,20	2.56347e-33	CG
1	13637093	289	SC_nonstressed///VN_nonstressed	91,34,2/32,12,2	9.98278e-07	CG
1	13637511	829	SC_nonstressed///VN_nonstressed	90,32,5/10,6,4	2.51157e-44	CG
1	13643681	86	SC_nonstressed///VN_nonstressed	92,12,0/11,8,0	0.000423684	CG,CHG
1	13644013	457	SC_nonstressed///VN_nonstressed	92,53,2/36,20,2	4.01324e-16	CG
1	13654558	119	SC_nonstressed///VN_nonstressed	96,11,1/14,0,3	0.0042147	CG,CHG,CHH
1	13654691	785	SC_nonstressed///VN_nonstressed	90,44,3/18,22,14	8.99449e-36	CG
1	13655479	162	SC_nonstressed///VN_nonstressed	90,53,1/9,4,3	2.309e-16	CG,CHG
1	13658576	171	SC_nonstressed///VN_nonstressed	90,56,1/12,2,1	1.95716e-09	CG,CHG
1	13668085	130	SC_nonstressed///VN_nonstressed	92,47,3/7,2,4	1.96245e-15	CG,CHG
1	13668216	246	SC_nonstressed///VN_nonstressed	92,52,6/21,5,11	1.29137e-13	CG,CHG
1	13668466	809	SC_nonstressed///VN_nonstressed	87,23,4/21,11,5	1.58872e-06	CG
1	13674196	247	SC_nonstressed///VN_nonstressed	92,15,3/86,26,11	7.15988e-09	CG
1	13674447	48	SC_nonstressed///VN_nonstressed	94,12,9/2,0,3	5.40414e-08	CG,CHG,CHH
1	13675115	483	SC_nonstressed///VN_nonstressed	92,52,6/9,10,3	1.76665e-17	CG
1	13681865	147	SC_nonstressed///VN_nonstressed	95,61,1/9,6,0	7.74641e-09	CG,CHG
1	13684540	235	SC_nonstressed///VN_nonstressed	92,23,7/14,5,5	1.15296e-11	CG
1	13686701	877	SC_nonstressed///VN_nonstressed	88,13,3/9,13,2	2.24844e-26	CG
1	13694707	173	SC_nonstressed///VN_nonstressed	94,26,2/6,2,2	7.65308e-12	CG
1	13695118	115	SC_nonstressed///VN_nonstressed	-,29,3/-,2,2	0.000765683	CHG
1	13699239	910	SC_nonstressed///VN_nonstressed	77,29,4/14,9,6	3.20362e-35	CG
1	13704016	113	SC_nonstressed///VN_nonstressed	86,46,9/6,4,1	8.34496e-11	CG,CHG,CHH
1	13706955	566	SC_nonstressed///VN_nonstressed	90,27,1/12,2,1	8.3496e-13	CG
1	13714363	122	SC_nonstressed///VN_nonstressed	85,34,2/11,3,1	3.06602e-05	CG
1	13715775	329	SC_nonstressed///VN_nonstressed	89,51,1/28,12,1	2.91784e-09	CG
1	13716531	214	SC_nonstressed///VN_nonstressed	86,-,1/6,-,1	0.00145715	CG
1	13717229	278	SC_nonstressed///VN_nonstressed	90,29,1/10,4,1	7.34083e-19	CG
1	13718572	152	SC_nonstressed///VN_nonstressed	88,28,1/9,3,1	9.42778e-13	CG
1	13719507	960	SC_nonstressed///VN_nonstressed	91,45,1/13,9,3	1.36635e-69	CG
1	13721677	430	SC_nonstressed///VN_nonstressed	93,36,1/7,6,3	3.66955e-25	CG
1	13725537	232	SC_nonstressed///VN_nonstressed	90,51,1/7,5,1	3.24506e-10	CG,CHG
1	13725769	163	SC_nonstressed///VN_nonstressed	94,58,1/68,45,4	3.02367e-06	CG
1	13725989	305	SC_nonstressed///VN_nonstressed	94,53,1/85,59,5	1.49047e-05	CG
1	13727622	1523	SC_nonstressed///VN_nonstressed	91,45,3/22,14,1	1.63268e-45	CG
1	13729366	169	SC_nonstressed///VN_nonstressed	92,44,1/51,37,3	1.48252e-09	CG
1	13729542	754	SC_nonstressed///VN_nonstressed	91,52,2/12,10,1	7.08297e-30	CG
1	13731048	170	SC_nonstressed///VN_nonstressed	89,49,1/60,50,5	1.49665e-05	CG
1	13733985	492	SC_nonstressed///VN_nonstressed	91,58,1/46,34,3	3.01561e-19	CG
1	13734481	208	SC_nonstressed///VN_nonstressed	92,48,1/8,4,1	0.00169937	CG,CHG
1	13743212	1101	SC_nonstressed///VN_nonstressed	91,38,1/9,3,0	9.00472e-39	CG
1	13744741	1173	SC_nonstressed///VN_nonstressed	92,40,1/14,5,0	1.21242e-48	CG
1	13746056	169	SC_nonstressed///VN_nonstressed	87,29,1/6,4,1	7.26289e-16	CG,CHG
1	13746392	433	SC_nonstressed///VN_nonstressed	90,36,1/35,14,1	3.10255e-12	CG
1	13747446	429	SC_nonstressed///VN_nonstressed	85,50,1/29,16,1	8.88069e-08	CG
1	13748493	101	SC_nonstressed///VN_nonstressed	78,48,2/6,7,0	0.00258948	CG,CHG
1	13748765	665	SC_nonstressed///VN_nonstressed	92,47,1/10,4,0	4.0839e-43	CG,CHG
1	13749941	146	SC_nonstressed///VN_nonstressed	92,41,4/56,21,22	1.4121e-11	CG
1	13750447	799	SC_nonstressed///VN_nonstressed	91,39,1/23,10,2	8.04852e-18	CG
1	13754006	211	SC_nonstressed///VN_nonstressed	90,65,1/55,34,2	2.38882e-06	CG
1	13758167	591	SC_nonstressed///VN_nonstressed	92,58,2/22,12,1	7.04657e-19	CG
1	13759255	218	SC_nonstressed///VN_nonstressed	90,48,1/41,26,2	1.35537e-12	CG
1	13759474	340	SC_nonstressed///VN_nonstressed	91,25,1/24,11,1	3.24281e-16	CG
1	13760084	466	SC_nonstressed///VN_nonstressed	90,45,1/11,5,2	6.17339e-27	CG,CHG
1	13760723	2329	SC_nonstressed///VN_nonstressed	92,46,1/29,20,1	1.72647e-95	CG
1	13763686	142	SC_nonstressed///VN_nonstressed	91,23,1/16,4,1	0.00635133	CG
1	13764216	131	SC_nonstressed///VN_nonstressed	91,47,1/4,2,0	3.82251e-07	CG,CHG
1	13765307	265	SC_nonstressed///VN_nonstressed	91,15,1/9,6,1	0.000837451	CG,CHG
1	13765930	605	SC_nonstressed///VN_nonstressed	91,55,1/12,6,1	1.31174e-26	CG,CHG
1	13766540	212	SC_nonstressed///VN_nonstressed	91,47,2/48,31,4	5.04082e-08	CG
1	13767543	818	SC_nonstressed///VN_nonstressed	90,41,2/23,9,2	8.07308e-38	CG
1	13786180	98	SC_nonstressed///VN_nonstressed	-,-,1/-,-,13	6.79963e-12	CHH
1	13812090	786	SC_nonstressed///VN_nonstressed	90,39,3/11,12,7	2.70593e-28	CG
1	13812956	1313	SC_nonstressed///VN_nonstressed	91,42,1/26,20,2	7.09685e-39	CG
1	13814674	1207	SC_nonstressed///VN_nonstressed	92,43,1/11,11,1	2.61702e-55	CG
1	13816328	195	SC_nonstressed///VN_nonstressed	94,36,1/84,43,3	0.00330467	CG
1	13816525	122	SC_nonstressed///VN_nonstressed	89,-,1/41,-,2	0.00016037	CG
1	13836054	515	SC_nonstressed///VN_nonstressed	92,32,1/5,5,1	1.28696e-17	CG
1	13837833	185	SC_nonstressed///VN_nonstressed	78,16,4/10,6,2	3.06043e-09	CG
1	13839362	769	SC_nonstressed///VN_nonstressed	89,32,1/6,5,1	1.07279e-28	CG
1	13846805	151	SC_nonstressed///VN_nonstressed	-,44,2/-,3,1	0.000503339	CHG
1	13846986	995	SC_nonstressed///VN_nonstressed	91,36,1/22,5,0	1.86664e-40	CG
1	13848136	411	SC_nonstressed///VN_nonstressed	90,41,1/6,3,0	1.25199e-18	CG,CHG
1	13849094	136	SC_nonstressed///VN_nonstressed	91,8,1/10,2,2	4.26447e-05	CG
1	13849382	420	SC_nonstressed///VN_nonstressed	90,50,1/34,20,8	6.87138e-34	CG
1	13850521	190	SC_nonstressed///VN_nonstressed	90,60,1/8,2,0	1.10652e-10	CG,CHG
1	13850718	265	SC_nonstressed///VN_nonstressed	90,33,6/20,11,28	4.38306e-21	CG,CHG
1	13851114	779	SC_nonstressed///VN_nonstressed	92,55,2/33,27,19	1.66778e-94	CG
1	13851895	630	SC_nonstressed///VN_nonstressed	88,38,4/9,6,3	1.27813e-36	CG
1	13854323	114	SC_nonstressed///VN_nonstressed	88,14,1/41,11,2	2.99698e-05	CG
1	13855510	522	SC_nonstressed///VN_nonstressed	91,33,1/7,4,1	7.5793e-27	CG
1	13856645	622	SC_nonstressed///VN_nonstressed	91,40,2/10,4,2	1.92309e-23	CG
1	13857462	473	SC_nonstressed///VN_nonstressed	92,54,2/15,3,1	5.96001e-13	CG,CHG
1	13859289	428	SC_nonstressed///VN_nonstressed	91,34,1/20,11,4	8.36403e-26	CG
1	13859726	123	SC_nonstressed///VN_nonstressed	92,51,1/42,34,2	2.35217e-07	CG
1	13859849	1319	SC_nonstressed///VN_nonstressed	90,39,1/12,2,0	1.73583e-44	CG
1	13862219	727	SC_nonstressed///VN_nonstressed	90,54,1/15,22,1	2.11329e-23	CG
1	13864966	1798	SC_nonstressed///VN_nonstressed	90,37,1/21,11,1	1.08232e-39	CG
1	13868459	108	SC_nonstressed///VN_nonstressed	93,38,2/3,3,1	5.34121e-07	CG,CHG
1	13868860	193	SC_nonstressed///VN_nonstressed	94,43,2/8,7,0	4.85347e-08	CG,CHG
1	13869498	369	SC_nonstressed///VN_nonstressed	92,39,1/19,9,2	1.66595e-09	CG
1	13870481	647	SC_nonstressed///VN_nonstressed	90,54,1/12,8,1	1.10273e-31	CG,CHG
1	13871750	339	SC_nonstressed///VN_nonstressed	81,44,1/13,4,1	4.92479e-07	CG
1	13872360	1034	SC_nonstressed///VN_nonstressed	91,41,1/19,12,1	1.11341e-28	CG
1	13873582	72	SC_nonstressed///VN_nonstressed	-,64,1/-,6,1	0.00019364	CHG
1	13874526	262	SC_nonstressed///VN_nonstressed	89,58,2/7,6,1	5.76961e-12	CG,CHG
1	13875708	279	SC_nonstressed///VN_nonstressed	93,58,3/45,30,4	4.15929e-11	CG
1	13876246	178	SC_nonstressed///VN_nonstressed	93,55,1/26,12,1	1.22158e-07	CG,CHG
1	13876493	1326	SC_nonstressed///VN_nonstressed	90,37,1/15,9,1	1.38895e-51	CG
1	13878107	136	SC_nonstressed///VN_nonstressed	91,15,1/52,8,1	1.20661e-07	CG,CHG
1	13878509	244	SC_nonstressed///VN_nonstressed	87,40,1/4,3,0	6.18665e-07	CG,CHG
1	13878983	1577	SC_nonstressed///VN_nonstressed	90,31,2/24,15,8	1.36635e-69	CG
1	13881008	33	SC_nonstressed///VN_nonstressed	94,-,1/14,-,1	0.00544715	CG
1	13881537	335	SC_nonstressed///VN_nonstressed	86,-,2/8,-,2	0.000521501	CG
1	13881874	514	SC_nonstressed///VN_nonstressed	88,44,4/45,30,10	1.71652e-19	CG
1	13882416	238	SC_nonstressed///VN_nonstressed	90,34,7/6,22,23	5.05878e-13	CG
1	13882658	221	SC_nonstressed///VN_nonstressed	-,70,2/-,2,2	2.55848e-06	CHG
1	13891083	239	SC_nonstressed///VN_nonstressed	92,62,1/70,25,6	1.73376e-14	CHH
1	13891330	392	SC_nonstressed///VN_nonstressed	88,47,1/36,27,2	3.93813e-11	CG
1	13892944	848	SC_nonstressed///VN_nonstressed	90,43,1/22,14,1	8.54077e-19	CG
1	13894812	418	SC_nonstressed///VN_nonstressed	91,38,2/15,9,3	2.99763e-13	CG
1	13895322	1126	SC_nonstressed///VN_nonstressed	90,22,1/12,6,2	1.57708e-45	CG
1	13901054	956	SC_nonstressed///VN_nonstressed	85,44,3/14,10,3	3.26357e-49	CG
1	13902011	155	SC_nonstressed///VN_nonstressed	89,74,6/13,10,16	4.04289e-14	CG,CHG
1	13902168	184	SC_nonstressed///VN_nonstressed	84,45,1/3,10,2	5.1519e-08	CG,CHG
1	13906980	199	SC_nonstressed///VN_nonstressed	94,39,5/11,3,3	6.97338e-10	CG,CHG
1	13907276	540	SC_nonstressed///VN_nonstressed	85,35,1/11,4,0	2.81062e-11	CG
1	13908530	133	SC_nonstressed///VN_nonstressed	91,28,4/9,7,10	1.51776e-08	CG
1	13908668	334	SC_nonstressed///VN_nonstressed	87,34,1/23,6,1	1.31877e-13	CG
1	13909003	328	SC_nonstressed///VN_nonstressed	94,47,1/68,46,4	4.01264e-09	CG
1	13909336	237	SC_nonstressed///VN_nonstressed	93,33,1/57,30,3	3.79706e-06	CG
1	13910726	221	SC_nonstressed///VN_nonstressed	89,63,1/8,9,1	1.61692e-05	CG,CHG
1	13911738	154	SC_nonstressed///VN_nonstressed	90,21,1/9,9,3	1.24716e-07	CG
1	13925755	327	SC_nonstressed///VN_nonstressed	90,23,1/8,2,1	3.32559e-12	CG,CHG
1	13927239	352	SC_nonstressed///VN_nonstressed	85,64,2/1,1,1	3.64718e-08	CG,CHG
1	13932508	410	SC_nonstressed///VN_nonstressed	88,40,1/27,8,1	0.00303864	CG
1	13933147	118	SC_nonstressed///VN_nonstressed	93,55,2/78,62,8	5.22608e-06	CHH
1	13933266	341	SC_nonstressed///VN_nonstressed	93,47,2/5,6,1	2.8845e-06	CG
1	13963123	67	SC_nonstressed///VN_nonstressed	88,57,1/10,14,1	0.000469995	CG,CHG
1	13963930	168	SC_nonstressed///VN_nonstressed	86,58,2/57,35,6	1.57824e-05	CG
1	13964100	759	SC_nonstressed///VN_nonstressed	74,11,10/3,4,3	3.85401e-34	CG,CHG
1	13966740	295	SC_nonstressed///VN_nonstressed	90,39,3/8,4,1	1.77179e-27	CG
1	13976544	114	SC_nonstressed///VN_nonstressed	87,48,2/10,6,3	1.72379e-12	CG,CHG
1	13976659	135	SC_nonstressed///VN_nonstressed	91,18,1/38,21,8	1.99792e-11	CG
1	13976794	535	SC_nonstressed///VN_nonstressed	92,39,2/16,6,3	9.71583e-14	CG
1	13979418	652	SC_nonstressed///VN_nonstressed	88,38,9/30,29,19	1.32038e-16	CG
1	13980071	741	SC_nonstressed///VN_nonstressed	73,17,4/3,2,1	3.17641e-27	CG
1	13980819	210	SC_nonstressed///VN_nonstressed	88,12,3/48,25,18	1.71077e-13	CG
1	13981047	443	SC_nonstressed///VN_nonstressed	93,21,6/5,2,4	4.77063e-11	CG
1	13981497	301	SC_nonstressed///VN_nonstressed	82,32,12/6,22,18	1.0092e-06	CG
1	13981803	422	SC_nonstressed///VN_nonstressed	91,40,4/7,4,1	8.83283e-21	CG
1	13982228	224	SC_nonstressed///VN_nonstressed	93,48,1/54,43,3	6.32632e-07	CG
1	13983521	628	SC_nonstressed///VN_nonstressed	90,49,1/61,34,1	1.16232e-09	CG
1	13985039	1767	SC_nonstressed///VN_nonstressed	91,38,1/17,13,1	2.14866e-59	CG
1	13986933	413	SC_nonstressed///VN_nonstressed	92,45,2/78,47,3	6.48665e-05	CG
1	13987348	434	SC_nonstressed///VN_nonstressed	89,53,2/9,3,1	1.89171e-24	CG,CHG
1	13987871	229	SC_nonstressed///VN_nonstressed	93,35,1/4,3,0	1.51314e-14	CG,CHG
1	13988297	570	SC_nonstressed///VN_nonstressed	89,29,1/5,1,0	1.21688e-37	CG
1	13989067	367	SC_nonstressed///VN_nonstressed	88,37,1/3,6,0	5.74022e-12	CG
1	13989756	1001	SC_nonstressed///VN_nonstressed	91,47,1/20,13,2	4.17155e-42	CG
1	13990941	796	SC_nonstressed///VN_nonstressed	92,38,1/9,1,1	1.13693e-30	CG
1	13993206	593	SC_nonstressed///VN_nonstressed	90,46,1/34,24,2	5.06062e-12	CG
1	13993801	133	SC_nonstressed///VN_nonstressed	89,42,1/56,41,5	2.79453e-05	CG
1	13994340	447	SC_nonstressed///VN_nonstressed	91,54,2/23,21,1	1.03228e-15	CG
1	13994914	225	SC_nonstressed///VN_nonstressed	90,56,1/14,17,2	2.11013e-12	CG
1	13996832	107	SC_nonstressed///VN_nonstressed	94,68,1/79,40,2	0.00186551	CG
1	13997502	220	SC_nonstressed///VN_nonstressed	90,66,1/37,10,2	1.11366e-13	CG,CHG
1	13998240	1140	SC_nonstressed///VN_nonstressed	89,37,2/21,15,2	1.25201e-44	CG
1	14000503	111	SC_nonstressed///VN_nonstressed	92,17,1/41,14,3	6.61769e-09	CG
1	14001275	310	SC_nonstressed///VN_nonstressed	91,12,3/10,2,2	6.14539e-18	CG
1	14002657	364	SC_nonstressed///VN_nonstressed	90,16,1/50,24,7	7.7099e-17	CHH
1	14003024	68	SC_nonstressed///VN_nonstressed	90,17,5/7,4,2	6.56646e-06	CG
1	14005680	493	SC_nonstressed///VN_nonstressed	90,32,1/11,9,1	1.70883e-27	CG
1	14008383	628	SC_nonstressed///VN_nonstressed	88,32,4/4,3,3	4.68271e-32	CG
1	14009013	242	SC_nonstressed///VN_nonstressed	87,45,6/17,8,11	0.000262144	CG,CHG
1	14009257	296	SC_nonstressed///VN_nonstressed	92,8,14/7,5,5	0.000243196	CG
1	14011529	128	SC_nonstressed///VN_nonstressed	-,-,26/-,-,1	2.60301e-18	CHH
1	14014182	157	SC_nonstressed///VN_nonstressed	88,35,9/6,3,1	1.44119e-16	CG,CHG
1	14015915	426	SC_nonstressed///VN_nonstressed	91,67,1/29,28,2	8.02494e-15	CG,CHG
1	14018670	173	SC_nonstressed///VN_nonstressed	90,8,3/7,3,2	1.90247e-11	CG
1	14024202	391	SC_nonstressed///VN_nonstressed	91,69,3/17,8,1	1.4944e-34	CG,CHG
1	14031120	44	SC_nonstressed///VN_nonstressed	91,27,8/13,4,5	3.14643e-08	CG
1	14031165	253	SC_nonstressed///VN_nonstressed	91,38,3/16,21,8	1.00302e-12	CG
1	14031418	65	SC_nonstressed///VN_nonstressed	83,-,3/14,-,1	0.00182304	CG,CHH
1	14031497	219	SC_nonstressed///VN_nonstressed	90,53,9/42,31,24	4.2768e-21	CG
1	14031717	349	SC_nonstressed///VN_nonstressed	85,65,1/16,8,3	3.7435e-05	CG,CHG
1	14032453	264	SC_nonstressed///VN_nonstressed	-,74,2/-,18,2	4.66937e-05	CHG
1	14033130	1059	SC_nonstressed///VN_nonstressed	93,49,1/16,9,1	1.00648e-36	CG
1	14034557	1033	SC_nonstressed///VN_nonstressed	91,58,2/12,7,1	1.79909e-58	CG,CHG
1	14036972	947	SC_nonstressed///VN_nonstressed	91,52,1/11,5,1	1.13061e-44	CG
1	14038037	140	SC_nonstressed///VN_nonstressed	-,66,1/-,5,2	2.692e-05	CHG
1	14041883	220	SC_nonstressed///VN_nonstressed	93,44,1/50,31,3	7.85645e-05	CG
1	14043909	81	SC_nonstressed///VN_nonstressed	90,30,1/7,0,4	7.6277e-06	CG
1	14046087	247	SC_nonstressed///VN_nonstressed	92,28,1/13,3,1	1.15248e-09	CG
1	14047537	749	SC_nonstressed///VN_nonstressed	91,42,1/20,10,1	2.01521e-20	CG
1	14049756	233	SC_nonstressed///VN_nonstressed	93,59,1/54,30,2	1.8916e-06	CG
1	14051691	731	SC_nonstressed///VN_nonstressed	90,52,4/7,3,4	7.4641e-14	CG,CHG
1	14057642	326	SC_nonstressed///VN_nonstressed	90,46,2/18,16,1	3.0774e-09	CG
1	14058547	464	SC_nonstressed///VN_nonstressed	90,45,2/17,8,1	6.02655e-26	CG
1	14061746	47	SC_nonstressed///VN_nonstressed	94,54,2/3,1,1	0.000329213	CG,CHG
1	14064007	263	SC_nonstressed///VN_nonstressed	95,52,1/65,32,2	0.000695011	CG
1	14064539	401	SC_nonstressed///VN_nonstressed	89,33,1/10,4,1	3.69977e-20	CG
1	14065637	94	SC_nonstressed///VN_nonstressed	93,43,1/14,16,1	8.08312e-09	CG,CHG
1	14065746	326	SC_nonstressed///VN_nonstressed	91,34,0/4,3,0	5.00747e-06	CG
1	14067921	471	SC_nonstressed///VN_nonstressed	92,53,2/35,9,1	3.04825e-13	CG,CHG
1	14069241	332	SC_nonstressed///VN_nonstressed	93,56,1/5,4,1	3.3845e-21	CG,CHG
1	14071169	148	SC_nonstressed///VN_nonstressed	93,16,1/17,9,3	1.94077e-10	CG,CHG
1	14071670	108	SC_nonstressed///VN_nonstressed	96,-,1/46,-,2	0.00190747	CG
1	14073642	31	SC_nonstressed///VN_nonstressed	94,74,1/11,2,2	0.00142262	CG,CHG
1	14076807	338	SC_nonstressed///VN_nonstressed	90,50,3/13,8,4	2.77562e-17	CG,CHG
1	14082188	96	SC_nonstressed///VN_nonstressed	88,-,1/22,-,3	3.64669e-05	CG
1	14095723	87	SC_nonstressed///VN_nonstressed	92,21,2/4,6,1	0.00209847	CG
1	14096632	130	SC_nonstressed///VN_nonstressed	89,55,0/6,5,2	5.89486e-07	CG,CHG
1	14108617	321	SC_nonstressed///VN_nonstressed	87,48,1/30,20,2	3.0433e-10	CG
1	14118142	92	SC_nonstressed///VN_nonstressed	91,74,2/7,0,2	4.76855e-06	CG,CHG
1	14135668	558	SC_nonstressed///VN_nonstressed	90,53,1/40,34,1	1.02883e-09	CG
1	14137493	135	SC_nonstressed///VN_nonstressed	91,44,3/63,41,5	0.00207042	CG
1	14137628	469	SC_nonstressed///VN_nonstressed	90,54,1/17,15,2	7.52172e-10	CG
1	14138459	779	SC_nonstressed///VN_nonstressed	92,52,1/5,5,1	5.62647e-24	CG,CHG
1	14139398	355	SC_nonstressed///VN_nonstressed	72,62,1/6,7,1	5.96642e-13	CG,CHG
1	14140338	524	SC_nonstressed///VN_nonstressed	93,61,1/9,7,1	1.73562e-20	CG
1	14143338	62	SC_nonstressed///VN_nonstressed	94,58,4/5,12,1	2.97591e-05	CG,CHG
1	14146197	874	SC_nonstressed///VN_nonstressed	86,41,3/6,7,3	1.19264e-18	CG
1	14154625	725	SC_nonstressed///VN_nonstressed	88,29,2/5,5,0	2.1536e-49	CG
1	14157906	191	SC_nonstressed///VN_nonstressed	82,2,1/4,3,0	2.62253e-12	CG
1	14164125	871	SC_nonstressed///VN_nonstressed	89,39,5/9,6,4	3.71564e-38	CG
1	14165818	267	SC_nonstressed///VN_nonstressed	75,28,4/5,2,0	6.00847e-21	CG
1	14167336	338	SC_nonstressed///VN_nonstressed	88,26,6/6,2,4	5.14622e-19	CG,CHG
1	14169427	239	SC_nonstressed///VN_nonstressed	81,28,13/19,3,10	1.93173e-08	CG
1	14185595	215	SC_nonstressed///VN_nonstressed	93,45,1/10,6,1	4.79866e-11	CG,CHG
1	14185812	384	SC_nonstressed///VN_nonstressed	91,31,4/26,16,7	8.26067e-12	CG
1	14186208	579	SC_nonstressed///VN_nonstressed	88,23,2/11,6,2	8.17568e-14	CG
1	14186787	163	SC_nonstressed///VN_nonstressed	90,54,1/24,27,10	7.85253e-16	CG,CHH
1	14186950	107	SC_nonstressed///VN_nonstressed	91,52,3/22,15,2	4.86132e-07	CG,CHG
1	14187383	807	SC_nonstressed///VN_nonstressed	90,53,2/5,6,2	1.14837e-46	CG,CHG
1	14188773	96	SC_nonstressed///VN_nonstressed	91,66,1/17,15,4	1.95355e-06	CG,CHG
1	14192007	363	SC_nonstressed///VN_nonstressed	91,59,2/37,33,11	8.13891e-21	CG
1	14277576	119	SC_nonstressed///VN_nonstressed	90,59,3/9,3,2	2.73628e-10	CG,CHG
1	14277852	291	SC_nonstressed///VN_nonstressed	88,44,2/6,6,1	3.65461e-08	CG,CHG
1	14296429	128	SC_nonstressed///VN_nonstressed	93,30,15/18,9,17	3.06804e-10	CG
1	14296574	963	SC_nonstressed///VN_nonstressed	89,28,5/27,9,7	1.88595e-20	CG
1	14299859	152	SC_nonstressed///VN_nonstressed	61,16,1/7,3,1	0.000424712	CG,CHG
1	14301551	195	SC_nonstressed///VN_nonstressed	92,48,2/11,7,2	4.30919e-11	CG,CHG
1	14303094	502	SC_nonstressed///VN_nonstressed	91,28,2/7,6,3	1.45765e-46	CG
1	14309771	148	SC_nonstressed///VN_nonstressed	94,-,1/22,-,1	0.00469479	CG
1	14310069	443	SC_nonstressed///VN_nonstressed	93,47,1/33,12,1	7.05091e-14	CG
1	14333284	136	SC_nonstressed///VN_nonstressed	92,42,2/71,43,3	0.000144433	CG
1	14509419	183	SC_nonstressed///VN_nonstressed	93,40,1/75,65,22	8.36403e-27	CHG
1	14595193	224	SC_nonstressed///VN_nonstressed	91,41,1/10,7,3	7.39266e-16	CG,CHG
1	14603452	320	SC_nonstressed///VN_nonstressed	88,63,2/8,10,2	1.56089e-14	CG,CHG
1	14604319	305	SC_nonstressed///VN_nonstressed	90,61,2/9,6,1	2.89891e-19	CG,CHG
1	14604796	1418	SC_nonstressed///VN_nonstressed	90,43,1/20,17,2	2.13653e-41	CG
1	14606334	178	SC_nonstressed///VN_nonstressed	92,62,2/13,7,1	3.45724e-09	CG,CHG
1	14606648	1070	SC_nonstressed///VN_nonstressed	90,44,2/6,8,1	2.65154e-28	CG
1	14609222	1445	SC_nonstressed///VN_nonstressed	84,39,2/63,35,18	4.07805e-195	CG
1	14656941	294	SC_nonstressed///VN_nonstressed	90,48,1/13,24,2	8.68306e-10	CG
1	14658917	2401	SC_nonstressed///VN_nonstressed	67,41,2/43,40,19	5.17116e-291	CG
1	14669960	1521	SC_nonstressed///VN_nonstressed	84,38,2/58,42,20	1.69418e-142	CG
1	14677460	519	SC_nonstressed///VN_nonstressed	88,48,2/79,59,22	8.45936e-47	CG
1	14682579	631	SC_nonstressed///VN_nonstressed	94,44,2/71,45,22	2.38175e-72	CG
1	14683513	643	SC_nonstressed///VN_nonstressed	92,50,2/67,49,22	7.73315e-79	CG
1	14684162	184	SC_nonstressed///VN_nonstressed	-,21,3/-,43,18	0.000242385	CHG
1	14690586	193	SC_nonstressed///VN_nonstressed	86,36,2/14,7,5	2.49262e-06	CG,CHG
1	14693379	2266	SC_nonstressed///VN_nonstressed	86,44,2/70,43,16	7.32693e-125	CG
1	14696234	173	SC_nonstressed///VN_nonstressed	11,-,1/8,-,17	1.18453e-17	CHH
1	14697057	828	SC_nonstressed///VN_nonstressed	89,49,1/67,48,17	1.1217e-54	CG
1	14697885	122	SC_nonstressed///VN_nonstressed	-,0,0/-,50,15	9.5457e-06	CHG
1	14698008	2495	SC_nonstressed///VN_nonstressed	91,48,2/83,58,18	9.75146e-78	CG
1	14701148	703	SC_nonstressed///VN_nonstressed	79,52,3/100,58,18	1.46984e-13	CG
1	14702143	706	SC_nonstressed///VN_nonstressed	92,41,2/76,51,15	1.32242e-10	CG
1	14712092	496	SC_nonstressed///VN_nonstressed	93,53,4/85,65,21	1.38227e-10	CG
1	14718129	5085	SC_nonstressed///VN_nonstressed	90,45,2/66,45,20	8.20589e-302	CG
1	14727230	786	SC_nonstressed///VN_nonstressed	82,49,2/50,64,18	1.32228e-26	CG
1	14736505	436	SC_nonstressed///VN_nonstressed	89,62,1/49,60,29	1.72298e-23	CHH
1	14738411	220	SC_nonstressed///VN_nonstressed	-,-,0/-,-,22	1.50137e-16	CHH
1	14738632	1568	SC_nonstressed///VN_nonstressed	100,58,3/82,47,27	5.28516e-61	CG
1	14740632	1157	SC_nonstressed///VN_nonstressed	88,55,3/59,43,24	1.24568e-41	CHH
1	14745015	224	SC_nonstressed///VN_nonstressed	-,-,1/-,-,16	1.5295e-10	CHH
1	14745243	562	SC_nonstressed///VN_nonstressed	87,47,2/45,47,16	1.27284e-13	CG
1	14834823	784	SC_nonstressed///VN_nonstressed	94,39,1/84,66,23	6.54145e-42	CG
1	14885461	1267	SC_nonstressed///VN_nonstressed	91,53,2/71,52,24	3.58542e-103	CG
1	14888310	573	SC_nonstressed///VN_nonstressed	94,42,2/56,22,19	3.77806e-39	CG
1	14906720	611	SC_nonstressed///VN_nonstressed	88,61,2/80,76,30	3.7234e-08	CG,CHG
1	14917616	1072	SC_nonstressed///VN_nonstressed	91,46,1/14,11,1	3.63619e-49	CG
1	14919628	742	SC_nonstressed///VN_nonstressed	92,47,1/17,5,1	5.06316e-29	CG
1	14920612	685	SC_nonstressed///VN_nonstressed	92,34,2/18,9,3	1.63179e-38	CG
1	14921697	603	SC_nonstressed///VN_nonstressed	92,50,1/41,27,3	1.54782e-20	CG
1	14923289	331	SC_nonstressed///VN_nonstressed	93,0,1/27,2,3	1.00888e-07	CG
1	14937375	633	SC_nonstressed///VN_nonstressed	89,51,1/82,65,19	3.21485e-47	CG,CHG
1	14942416	257	SC_nonstressed///VN_nonstressed	89,47,3/36,37,20	0.000141658	CG
1	14943513	198	SC_nonstressed///VN_nonstressed	92,0,3/80,46,23	4.59352e-08	CHG
1	14943805	1804	SC_nonstressed///VN_nonstressed	93,45,2/82,55,16	2.45289e-53	CG
1	14947711	593	SC_nonstressed///VN_nonstressed	90,78,2/85,70,20	1.15837e-10	CG,CHG
1	14948333	114	SC_nonstressed///VN_nonstressed	81,10,2/78,0,13	4.79857e-05	CHG
1	14952491	560	SC_nonstressed///VN_nonstressed	87,52,2/28,43,19	2.19244e-56	CG
1	14953689	808	SC_nonstressed///VN_nonstressed	92,26,3/69,29,21	5.89695e-55	CG
1	14961307	468	SC_nonstressed///VN_nonstressed	100,45,2/90,64,29	7.96556e-12	CG,CHG
1	14961815	833	SC_nonstressed///VN_nonstressed	86,27,3/75,51,19	7.91757e-19	CG
1	14975699	1047	SC_nonstressed///VN_nonstressed	89,54,2/84,59,20	5.54729e-73	CG
1	14978017	379	SC_nonstressed///VN_nonstressed	77,60,1/80,43,16	2.15056e-12	CHG
1	14980549	401	SC_nonstressed///VN_nonstressed	100,28,2/100,40,23	4.33644e-08	CHG
1	14984111	750	SC_nonstressed///VN_nonstressed	92,53,1/83,34,20	9.13831e-21	CG
1	14987371	1006	SC_nonstressed///VN_nonstressed	93,52,2/86,61,18	3.93149e-39	CG
1	14989919	950	SC_nonstressed///VN_nonstressed	87,49,2/83,73,21	1.48597e-34	CHG
1	14999393	809	SC_nonstressed///VN_nonstressed	89,37,2/16,15,3	3.86164e-18	CG
1	15000917	364	SC_nonstressed///VN_nonstressed	92,34,2/7,4,1	1.41583e-17	CG
1	15002331	608	SC_nonstressed///VN_nonstressed	91,59,2/12,12,2	6.3745e-30	CG
1	15004524	439	SC_nonstressed///VN_nonstressed	93,50,1/17,12,2	1.95168e-28	CG,CHG
1	15007463	86	SC_nonstressed///VN_nonstressed	94,59,0/14,16,2	4.53552e-05	CG,CHG
1	15014176	325	SC_nonstressed///VN_nonstressed	-,46,1/-,37,17	7.4097e-18	CHG
1	15015395	246	SC_nonstressed///VN_nonstressed	-,53,1/-,27,13	5.7417e-19	CHG
1	15016980	583	SC_nonstressed///VN_nonstressed	100,57,1/84,70,20	1.64016e-18	CG,CHG
1	15018128	355	SC_nonstressed///VN_nonstressed	90,12,2/100,56,17	5.30465e-11	CG
1	15019873	248	SC_nonstressed///VN_nonstressed	-,18,0/-,47,19	5.46787e-05	CHG
1	15022884	121	SC_nonstressed///VN_nonstressed	89,40,1/92,0,26	5.74908e-06	CHG
1	15023470	606	SC_nonstressed///VN_nonstressed	95,40,2/86,45,19	8.89658e-26	CG
1	15027578	467	SC_nonstressed///VN_nonstressed	96,18,2/79,20,11	7.85428e-11	CG
1	15029123	1775	SC_nonstressed///VN_nonstressed	93,55,2/72,46,19	4.99376e-75	CG
1	15031784	478	SC_nonstressed///VN_nonstressed	95,52,2/86,55,15	1.23082e-06	CG
1	15032495	1412	SC_nonstressed///VN_nonstressed	95,59,2/79,44,19	6.44404e-43	CG
1	15057478	208	SC_nonstressed///VN_nonstressed	92,27,1/19,19,2	1.14684e-08	CG
1	15058019	166	SC_nonstressed///VN_nonstressed	87,25,2/15,8,3	0.00451719	CG
1	15119665	672	SC_nonstressed///VN_nonstressed	95,32,2/91,55,27	7.84988e-21	CG,CHG
1	15122636	426	SC_nonstressed///VN_nonstressed	86,61,2/93,66,23	5.25503e-08	CG
1	15126704	295	SC_nonstressed///VN_nonstressed	93,68,6/96,73,24	0.00486602	CG
1	15171625	490	SC_nonstressed///VN_nonstressed	89,61,2/96,82,21	1.59568e-06	CG
1	15291506	185	SC_nonstressed///VN_nonstressed	62,0,1/75,25,23	0.000202267	CG,CHH
1	15464605	238	SC_nonstressed///VN_nonstressed	75,64,0/100,92,28	8.08909e-05	CG
1	15465856	384	SC_nonstressed///VN_nonstressed	100,63,3/85,80,28	5.09969e-05	CG
1	15472913	648	SC_nonstressed///VN_nonstressed	92,54,2/93,87,22	6.17429e-12	CHG
1	15478106	602	SC_nonstressed///VN_nonstressed	96,47,3/100,83,30	4.10093e-11	CHG
1	15534474	118	SC_nonstressed///VN_nonstressed	-,-,1/-,-,36	7.52423e-24	CHH
1	15610186	147	SC_nonstressed///VN_nonstressed	87,32,12/8,3,2	1.35598e-18	CG,CHH
1	15612364	209	SC_nonstressed///VN_nonstressed	90,42,1/23,12,2	2.39787e-05	CG
1	15613654	1045	SC_nonstressed///VN_nonstressed	91,52,1/21,20,1	7.91873e-43	CG
1	15615376	184	SC_nonstressed///VN_nonstressed	91,43,1/14,34,3	7.03896e-08	CG,CHG
1	15624207	841	SC_nonstressed///VN_nonstressed	91,43,2/20,11,5	4.89521e-51	CG
1	15629749	149	SC_nonstressed///VN_nonstressed	90,75,1/16,16,1	0.000253545	CG,CHG
1	15630464	284	SC_nonstressed///VN_nonstressed	94,52,1/18,7,1	2.13713e-15	CG
1	15632684	263	SC_nonstressed///VN_nonstressed	95,64,1/10,5,1	1.43748e-08	CG,CHG
1	15641298	420	SC_nonstressed///VN_nonstressed	89,30,4/3,1,1	1.12608e-14	CG
1	15642281	793	SC_nonstressed///VN_nonstressed	87,30,3/24,19,8	1.17455e-25	CG
1	15643079	85	SC_nonstressed///VN_nonstressed	93,31,1/5,3,1	1.25168e-05	CG
1	15644142	3128	SC_nonstressed///VN_nonstressed	90,50,3/33,23,6	1.42595e-99	CG
1	15656350	1217	SC_nonstressed///VN_nonstressed	90,53,3/8,8,4	1.39813e-50	CG
1	15661617	586	SC_nonstressed///VN_nonstressed	90,39,1/8,3,1	1.95186e-38	CG
1	15663275	187	SC_nonstressed///VN_nonstressed	91,48,1/8,3,3	1.92913e-16	CG,CHG
1	15663468	251	SC_nonstressed///VN_nonstressed	91,54,3/54,8,15	1.12999e-16	CG,CHG
1	15663726	980	SC_nonstressed///VN_nonstressed	89,38,1/6,3,1	4.3024e-48	CG
1	15674540	98	SC_nonstressed///VN_nonstressed	88,44,2/12,5,3	2.1594e-07	CG,CHG
1	15674645	356	SC_nonstressed///VN_nonstressed	93,58,2/33,13,14	7.22841e-28	CG,CHG
1	15675017	892	SC_nonstressed///VN_nonstressed	89,36,1/7,6,1	4.79592e-38	CG
1	15680110	573	SC_nonstressed///VN_nonstressed	90,51,1/28,24,3	2.35694e-16	CG
1	15684529	713	SC_nonstressed///VN_nonstressed	90,54,1/9,7,2	9.14477e-36	CG
1	15687723	284	SC_nonstressed///VN_nonstressed	89,58,2/9,3,1	6.32769e-10	CG,CHG
1	15688252	1308	SC_nonstressed///VN_nonstressed	92,50,3/8,9,4	1.74586e-86	CG
1	15691635	314	SC_nonstressed///VN_nonstressed	90,43,2/17,12,5	6.13759e-12	CG
1	15697104	75	SC_nonstressed///VN_nonstressed	-,-,1/-,-,27	1.26785e-14	CHH
1	15715906	346	SC_nonstressed///VN_nonstressed	89,61,1/22,4,2	2.87748e-13	CG,CHG
1	15717281	147	SC_nonstressed///VN_nonstressed	-,-,1/-,-,30	5.10503e-26	CHH
1	15719144	173	SC_nonstressed///VN_nonstressed	-,-,1/-,-,24	8.88014e-31	CHH
1	15720593	612	SC_nonstressed///VN_nonstressed	90,42,1/14,20,2	1.10489e-19	CG
1	15721715	417	SC_nonstressed///VN_nonstressed	88,51,1/26,11,3	1.28368e-21	CG
1	15727293	204	SC_nonstressed///VN_nonstressed	90,40,3/10,5,2	2.64185e-06	CG
1	15728952	720	SC_nonstressed///VN_nonstressed	91,28,1/4,3,1	2.75199e-39	CG
1	15730116	418	SC_nonstressed///VN_nonstressed	89,10,1/7,1,0	5.01988e-12	CG
1	15732943	305	SC_nonstressed///VN_nonstressed	-,56,1/-,6,1	1.64668e-07	CHG
1	15760719	259	SC_nonstressed///VN_nonstressed	-,58,5/-,6,5	6.4208e-06	CHG
1	15761535	408	SC_nonstressed///VN_nonstressed	90,41,1/16,5,1	1.15853e-09	CG
1	15766258	184	SC_nonstressed///VN_nonstressed	93,41,1/26,16,4	8.41844e-07	CG
1	15767714	337	SC_nonstressed///VN_nonstressed	91,23,1/43,18,9	2.94116e-24	CG,CHG,CHH
1	15772123	279	SC_nonstressed///VN_nonstressed	87,28,1/7,4,1	3.30391e-08	CG
1	15774726	494	SC_nonstressed///VN_nonstressed	95,52,1/81,57,7	4.13473e-09	CG
1	15775721	628	SC_nonstressed///VN_nonstressed	91,43,1/22,13,2	1.49065e-14	CG
1	15777156	505	SC_nonstressed///VN_nonstressed	92,63,1/86,73,6	1.61431e-08	CG
1	15777930	175	SC_nonstressed///VN_nonstressed	97,53,1/43,28,3	0.000572945	CG
1	15780863	276	SC_nonstressed///VN_nonstressed	91,37,1/56,39,2	0.000388427	CG
1	15781140	385	SC_nonstressed///VN_nonstressed	94,55,2/47,43,3	1.82058e-09	CG
1	15781743	97	SC_nonstressed///VN_nonstressed	91,48,1/11,11,1	1.13108e-05	CG,CHG
1	15782010	301	SC_nonstressed///VN_nonstressed	91,40,1/11,9,1	6.54154e-08	CG,CHG
1	15787364	338	SC_nonstressed///VN_nonstressed	91,63,1/37,35,3	9.96567e-11	CG
1	15788685	255	SC_nonstressed///VN_nonstressed	94,54,1/10,5,1	4.82246e-06	CG,CHG
1	15788940	384	SC_nonstressed///VN_nonstressed	93,53,2/87,60,10	5.06421e-07	CG
1	15791981	420	SC_nonstressed///VN_nonstressed	82,54,1/7,6,1	0.00154086	CG,CHG
1	15796299	375	SC_nonstressed///VN_nonstressed	92,60,1/19,9,2	5.77513e-16	CG,CHG
1	15797805	246	SC_nonstressed///VN_nonstressed	93,51,1/73,45,4	0.000950412	CG
1	15798054	725	SC_nonstressed///VN_nonstressed	91,59,1/38,19,2	6.9084e-21	CG
1	15799081	409	SC_nonstressed///VN_nonstressed	92,48,2/5,5,1	7.82592e-23	CG,CHG
1	15807475	220	SC_nonstressed///VN_nonstressed	-,81,1/-,3,1	5.74664e-07	CHG
1	15809621	269	SC_nonstressed///VN_nonstressed	95,62,2/6,6,1	8.60183e-10	CG,CHG
1	15812035	129	SC_nonstressed///VN_nonstressed	92,50,1/25,14,2	0.0026452	CG
1	15812538	431	SC_nonstressed///VN_nonstressed	90,38,1/9,12,4	1.60543e-11	CG
1	15814618	84	SC_nonstressed///VN_nonstressed	92,32,1/62,59,6	1.82792e-08	CG,CHG
1	15855519	170	SC_nonstressed///VN_nonstressed	89,41,1/13,21,3	0.000292156	CG
1	15855689	309	SC_nonstressed///VN_nonstressed	95,44,1/44,34,6	2.24865e-11	CG
1	15856388	295	SC_nonstressed///VN_nonstressed	-,58,2/-,3,1	2.07753e-06	CHG
1	15857210	91	SC_nonstressed///VN_nonstressed	93,45,1/5,5,3	1.80791e-06	CG,CHG
1	15860658	918	SC_nonstressed///VN_nonstressed	90,55,1/21,17,1	3.48132e-32	CG
1	15862290	499	SC_nonstressed///VN_nonstressed	91,50,1/19,15,2	2.06487e-15	CG
1	15866717	657	SC_nonstressed///VN_nonstressed	91,41,1/9,7,1	1.65783e-38	CG
1	15872480	126	SC_nonstressed///VN_nonstressed	88,34,1/8,5,2	7.89815e-05	CG,CHG,CHH
1	15873987	162	SC_nonstressed///VN_nonstressed	89,55,1/14,12,2	2.88362e-06	CG,CHG
1	15875596	177	SC_nonstressed///VN_nonstressed	92,68,1/9,7,1	3.13411e-07	CG,CHG
1	15875973	307	SC_nonstressed///VN_nonstressed	90,63,2/7,10,2	8.94327e-11	CG,CHG
1	15876986	393	SC_nonstressed///VN_nonstressed	90,58,2/7,6,1	8.85244e-27	CG,CHG
1	15878421	272	SC_nonstressed///VN_nonstressed	93,63,4/4,2,1	2.12857e-16	CG,CHG
1	15879200	884	SC_nonstressed///VN_nonstressed	82,22,3/7,5,1	3.04733e-20	CG
1	15881372	519	SC_nonstressed///VN_nonstressed	89,18,1/9,1,0	2.46555e-18	CG
1	15886283	166	SC_nonstressed///VN_nonstressed	93,63,3/9,1,2	3.32338e-05	CG,CHG
1	15887872	156	SC_nonstressed///VN_nonstressed	90,9,1/16,4,0	9.22299e-08	CG
1	15888355	188	SC_nonstressed///VN_nonstressed	93,40,1/44,28,5	7.8591e-12	CG
1	15888543	894	SC_nonstressed///VN_nonstressed	91,28,2/15,5,1	1.55475e-28	CG
1	15889591	598	SC_nonstressed///VN_nonstressed	90,39,1/30,13,2	1.44831e-23	CG
1	15890606	354	SC_nonstressed///VN_nonstressed	91,32,5/40,35,23	4.23661e-37	CG
1	15901614	1526	SC_nonstressed///VN_nonstressed	88,27,1/6,3,0	1.95141e-68	CG
1	15905526	1108	SC_nonstressed///VN_nonstressed	90,32,6/30,11,9	9.57112e-25	CG
1	15906636	175	SC_nonstressed///VN_nonstressed	62,21,4/12,5,4	0.00332208	CG
1	15907593	111	SC_nonstressed///VN_nonstressed	89,21,2/18,9,1	6.51872e-09	CG
1	15908098	554	SC_nonstressed///VN_nonstressed	91,36,1/9,3,1	2.46813e-30	CG,CHG
1	15910985	77	SC_nonstressed///VN_nonstressed	90,-,3/9,-,1	0.000139816	CG
1	15912888	334	SC_nonstressed///VN_nonstressed	92,48,1/49,38,3	3.1894e-14	CG
1	15918016	442	SC_nonstressed///VN_nonstressed	91,43,2/52,32,11	5.95248e-24	CG
1	15919041	991	SC_nonstressed///VN_nonstressed	92,42,1/20,9,1	7.51144e-45	CG
1	15920649	565	SC_nonstressed///VN_nonstressed	89,55,1/19,10,1	3.01047e-23	CG
1	15921747	173	SC_nonstressed///VN_nonstressed	91,40,4/36,21,6	3.1411e-10	CG
1	15921921	340	SC_nonstressed///VN_nonstressed	80,8,2/6,1,0	1.28797e-07	CG,CHG
1	15925386	255	SC_nonstressed///VN_nonstressed	91,22,3/33,12,2	1.15601e-24	CG
1	15926770	98	SC_nonstressed///VN_nonstressed	65,29,13/16,9,6	5.06531e-07	CG,CHG
1	15941204	79	SC_nonstressed///VN_nonstressed	92,36,1/3,0,1	1.59677e-07	CG,CHG
1	15941464	833	SC_nonstressed///VN_nonstressed	91,46,1/31,15,2	2.03897e-25	CG
1	15942801	465	SC_nonstressed///VN_nonstressed	90,46,1/7,9,1	4.51324e-18	CG,CHG
1	15944985	265	SC_nonstressed///VN_nonstressed	91,34,4/3,2,1	2.15625e-12	CG
1	15945256	266	SC_nonstressed///VN_nonstressed	88,31,8/30,26,23	1.4125e-11	CG
1	15947942	977	SC_nonstressed///VN_nonstressed	78,4,3/6,2,4	1.25159e-08	CG
1	15955564	188	SC_nonstressed///VN_nonstressed	93,28,1/5,4,2	9.68017e-09	CG
1	15959355	238	SC_nonstressed///VN_nonstressed	89,56,1/7,7,1	7.04579e-09	CG,CHG
1	15959594	150	SC_nonstressed///VN_nonstressed	89,55,2/48,29,3	7.71925e-07	CG
1	15959746	166	SC_nonstressed///VN_nonstressed	82,62,2/15,3,0	8.03239e-07	CG,CHG
1	15960141	1015	SC_nonstressed///VN_nonstressed	92,34,3/38,21,13	6.40509e-50	CG
1	15961156	208	SC_nonstressed///VN_nonstressed	91,20,1/6,1,2	4.02229e-07	CG
1	15961516	65	SC_nonstressed///VN_nonstressed	92,42,1/9,0,1	0.000306156	CG,CHG
1	15961981	164	SC_nonstressed///VN_nonstressed	92,36,2/9,5,1	0.000118987	CG,CHG
1	15965300	1526	SC_nonstressed///VN_nonstressed	89,45,1/29,18,2	2.96086e-38	CG
1	15970759	734	SC_nonstressed///VN_nonstressed	89,52,1/20,17,1	9.85278e-34	CG
1	15971862	532	SC_nonstressed///VN_nonstressed	92,48,1/6,2,1	1.2078e-40	CG,CHG
1	15982634	283	SC_nonstressed///VN_nonstressed	87,19,0/2,1,0	1.20463e-19	CG
1	15986014	433	SC_nonstressed///VN_nonstressed	87,17,2/10,3,2	3.17659e-12	CG
1	15986635	763	SC_nonstressed///VN_nonstressed	91,35,1/28,18,2	2.80008e-16	CG
1	15989068	175	SC_nonstressed///VN_nonstressed	93,32,1/13,6,1	1.18218e-08	CG
1	15990604	293	SC_nonstressed///VN_nonstressed	92,30,1/28,10,0	1.3842e-12	CG
1	15991142	624	SC_nonstressed///VN_nonstressed	89,41,1/11,2,1	2.7886e-23	CG,CHG
1	15992690	763	SC_nonstressed///VN_nonstressed	93,52,1/45,30,2	1.89338e-11	CG
1	15993788	1204	SC_nonstressed///VN_nonstressed	90,41,1/14,9,1	8.41438e-42	CG
1	15995384	585	SC_nonstressed///VN_nonstressed	92,44,1/8,8,3	1.04379e-17	CG
1	15996378	530	SC_nonstressed///VN_nonstressed	92,46,1/19,12,1	3.41495e-29	CG
1	15996909	157	SC_nonstressed///VN_nonstressed	90,46,1/45,21,3	3.71544e-11	CG,CHG
1	16000749	189	SC_nonstressed///VN_nonstressed	90,34,1/18,20,2	6.28061e-08	CG
1	16003517	2360	SC_nonstressed///VN_nonstressed	91,45,3/11,6,3	3.69382e-127	CG
1	16008785	647	SC_nonstressed///VN_nonstressed	91,53,1/5,5,2	2.05293e-48	CG,CHG
1	16011457	362	SC_nonstressed///VN_nonstressed	93,0,1/19,0,2	5.27171e-08	CG
1	16019933	206	SC_nonstressed///VN_nonstressed	91,68,1/3,5,1	2.07311e-09	CG,CHG
1	16020295	37	SC_nonstressed///VN_nonstressed	94,48,1/22,12,2	2.42963e-10	CG
1	16020336	389	SC_nonstressed///VN_nonstressed	90,38,1/14,6,1	1.09656e-17	CG
1	16021399	131	SC_nonstressed///VN_nonstressed	94,46,1/14,20,2	0.00181591	CG,CHG
1	16021659	1679	SC_nonstressed///VN_nonstressed	90,40,2/11,6,1	9.23835e-93	CG
1	16024178	117	SC_nonstressed///VN_nonstressed	88,31,1/20,19,1	3.21486e-06	CG
1	16024744	542	SC_nonstressed///VN_nonstressed	93,42,2/5,4,1	9.10305e-28	CG
1	16025713	408	SC_nonstressed///VN_nonstressed	90,52,1/12,0,1	2.6451e-12	CG,CHG
1	16034615	245	SC_nonstressed///VN_nonstressed	92,39,1/5,9,1	0.00064546	CG
1	16034880	174	SC_nonstressed///VN_nonstressed	92,11,1/23,11,4	6.68684e-08	CG
1	16035139	828	SC_nonstressed///VN_nonstressed	92,41,1/12,13,1	8.33365e-50	CG
1	16036624	467	SC_nonstressed///VN_nonstressed	90,44,1/23,18,1	1.32933e-13	CG
1	16043480	279	SC_nonstressed///VN_nonstressed	93,14,1/14,5,1	0.000190563	CG,CHG
1	16052380	446	SC_nonstressed///VN_nonstressed	91,52,1/86,60,6	7.70706e-06	CG
1	16052829	212	SC_nonstressed///VN_nonstressed	94,52,1/22,21,2	1.81253e-06	CG
1	16054490	173	SC_nonstressed///VN_nonstressed	89,40,1/15,27,3	1.66869e-08	CG
1	16055987	472	SC_nonstressed///VN_nonstressed	88,46,1/11,32,2	0.000375593	CG
1	16058036	305	SC_nonstressed///VN_nonstressed	92,49,2/13,7,1	4.41702e-21	CG,CHG
1	16061031	220	SC_nonstressed///VN_nonstressed	91,49,1/52,31,4	0.000143696	CG
1	16062059	113	SC_nonstressed///VN_nonstressed	91,67,1/35,25,2	1.71441e-07	CG,CHG
1	16062506	178	SC_nonstressed///VN_nonstressed	94,66,1/23,9,1	0.00262082	CG,CHG
1	16063304	554	SC_nonstressed///VN_nonstressed	92,49,1/14,16,2	1.05628e-13	CG
1	16064408	361	SC_nonstressed///VN_nonstressed	90,54,1/5,8,1	2.77736e-10	CG,CHG
1	16064769	378	SC_nonstressed///VN_nonstressed	90,53,2/74,63,5	1.45115e-06	CG
1	16065672	412	SC_nonstressed///VN_nonstressed	90,32,1/4,6,1	1.90876e-16	CG
1	16066420	350	SC_nonstressed///VN_nonstressed	95,63,1/76,52,4	0.000214453	CG
1	16066771	278	SC_nonstressed///VN_nonstressed	95,56,1/34,25,3	0.000150898	CG
1	16067437	222	SC_nonstressed///VN_nonstressed	88,-,1/10,-,1	9.67111e-07	CG
1	16067907	1732	SC_nonstressed///VN_nonstressed	93,43,1/8,7,1	3.97391e-84	CG
1	16069867	145	SC_nonstressed///VN_nonstressed	90,45,1/24,20,9	1.29614e-13	CG
1	16070583	644	SC_nonstressed///VN_nonstressed	92,59,1/13,10,1	2.31247e-26	CG,CHG
1	16074410	88	SC_nonstressed///VN_nonstressed	91,21,1/11,8,1	1.43488e-13	CG
1	16074862	802	SC_nonstressed///VN_nonstressed	90,43,1/45,27,2	1.19408e-15	CG
1	16077258	498	SC_nonstressed///VN_nonstressed	91,35,1/32,28,1	1.45265e-10	CG
1	16114754	227	SC_nonstressed///VN_nonstressed	59,9,10/7,3,1	6.77576e-17	CG,CHG
1	16116488	629	SC_nonstressed///VN_nonstressed	91,42,4/48,50,30	3.72177e-87	CHH
1	16117122	132	SC_nonstressed///VN_nonstressed	95,4,2/5,4,2	8.46589e-07	CG
1	16125161	189	SC_nonstressed///VN_nonstressed	88,65,3/8,5,1	7.05106e-18	CG,CHG
1	16135573	152	SC_nonstressed///VN_nonstressed	92,15,2/36,6,1	8.31532e-10	CG,CHG
1	16142400	1418	SC_nonstressed///VN_nonstressed	91,47,9/43,26,14	1.37229e-45	CG
1	16147128	410	SC_nonstressed///VN_nonstressed	93,56,1/40,31,2	1.7038e-09	CG
1	16148466	66	SC_nonstressed///VN_nonstressed	95,28,1/6,4,0	5.93671e-05	CG,CHG
1	16148705	985	SC_nonstressed///VN_nonstressed	86,17,2/8,3,2	4.13607e-20	CG
1	16158933	471	SC_nonstressed///VN_nonstressed	83,40,1/6,2,1	5.57338e-06	CG,CHG
1	16159410	1126	SC_nonstressed///VN_nonstressed	90,33,4/22,20,13	6.2461e-62	CG
1	16160541	445	SC_nonstressed///VN_nonstressed	89,28,2/9,3,1	5.28108e-09	CG
1	16161156	443	SC_nonstressed///VN_nonstressed	90,21,4/19,7,9	4.08813e-13	CG
1	16162554	1156	SC_nonstressed///VN_nonstressed	87,41,5/20,8,3	2.2829e-31	CG
1	16163716	212	SC_nonstressed///VN_nonstressed	94,57,7/28,29,21	7.67513e-13	CG
1	16163933	355	SC_nonstressed///VN_nonstressed	-,24,3/-,1,2	0.0031153	CHG
1	16164531	509	SC_nonstressed///VN_nonstressed	91,40,2/39,13,2	6.45614e-13	CG
1	16165147	440	SC_nonstressed///VN_nonstressed	92,24,1/25,20,1	6.94025e-13	CG
1	16166870	530	SC_nonstressed///VN_nonstressed	90,34,2/13,3,1	3.67627e-20	CG
1	16168183	384	SC_nonstressed///VN_nonstressed	93,49,1/85,56,9	2.33216e-18	CG
1	16168800	1583	SC_nonstressed///VN_nonstressed	93,47,1/17,13,1	1.28387e-56	CG
1	16170692	524	SC_nonstressed///VN_nonstressed	92,36,1/31,19,4	1.11421e-26	CG
1	16171439	155	SC_nonstressed///VN_nonstressed	90,20,1/9,12,1	3.44143e-06	CG,CHG
1	16172921	250	SC_nonstressed///VN_nonstressed	91,46,2/67,50,7	2.8861e-06	CG
1	16173833	324	SC_nonstressed///VN_nonstressed	89,50,1/8,5,1	3.89412e-20	CG,CHG
1	16175155	401	SC_nonstressed///VN_nonstressed	85,58,1/24,14,1	2.28187e-09	CG
1	16175798	856	SC_nonstressed///VN_nonstressed	90,43,1/6,4,0	4.96478e-33	CG
1	16176917	105	SC_nonstressed///VN_nonstressed	88,59,2/3,6,1	0.000238836	CG,CHG
1	16178388	117	SC_nonstressed///VN_nonstressed	97,-,1/7,-,1	0.000569616	CG
1	16181235	2267	SC_nonstressed///VN_nonstressed	91,36,2/15,6,1	7.07092e-75	CG
1	16183634	617	SC_nonstressed///VN_nonstressed	88,38,1/10,4,1	2.02764e-23	CG
1	16184433	891	SC_nonstressed///VN_nonstressed	90,44,1/13,3,0	6.49719e-33	CG,CHG
1	16185508	289	SC_nonstressed///VN_nonstressed	91,32,1/6,1,1	1.08321e-15	CG
1	16186694	356	SC_nonstressed///VN_nonstressed	92,38,1/8,1,0	7.56073e-14	CG,CHG
1	16187153	36	SC_nonstressed///VN_nonstressed	88,-,0/11,-,4	0.00335241	CG,CHH
1	16187650	191	SC_nonstressed///VN_nonstressed	-,52,1/-,5,0	0.00121384	CHG
1	16188096	325	SC_nonstressed///VN_nonstressed	89,35,1/6,5,0	8.23786e-13	CG
1	16191935	147	SC_nonstressed///VN_nonstressed	82,20,1/4,6,1	1.5729e-09	CG
1	16196824	215	SC_nonstressed///VN_nonstressed	91,30,1/82,50,5	5.44332e-05	CG
1	16197042	275	SC_nonstressed///VN_nonstressed	91,35,1/70,50,5	5.93164e-10	CHG
1	16198386	171	SC_nonstressed///VN_nonstressed	93,14,1/48,15,4	0.000236608	CG
1	16204076	218	SC_nonstressed///VN_nonstressed	-,58,2/-,5,1	6.63018e-05	CHG
1	16211276	325	SC_nonstressed///VN_nonstressed	94,48,1/6,3,1	1.15299e-07	CG,CHG
1	16214792	300	SC_nonstressed///VN_nonstressed	93,56,1/10,2,2	9.21227e-07	CG,CHG
1	16215809	518	SC_nonstressed///VN_nonstressed	86,42,2/11,0,0	1.18847e-09	CG,CHH
1	16217023	327	SC_nonstressed///VN_nonstressed	93,9,1/8,0,1	0.00121583	CG,CHG
1	16218084	331	SC_nonstressed///VN_nonstressed	87,61,1/7,4,1	4.39828e-10	CG,CHG
1	16218610	403	SC_nonstressed///VN_nonstressed	89,35,2/14,20,0	1.06342e-05	CG,CHG
1	16219134	393	SC_nonstressed///VN_nonstressed	91,34,0/7,3,0	1.6429e-10	CG
1	16221409	311	SC_nonstressed///VN_nonstressed	79,47,1/10,7,1	1.35501e-06	CG
1	16221883	125	SC_nonstressed///VN_nonstressed	92,48,1/7,20,1	2.17139e-08	CG,CHG
1	16222462	774	SC_nonstressed///VN_nonstressed	92,40,1/6,3,1	2.15514e-24	CG,CHG
1	16223377	430	SC_nonstressed///VN_nonstressed	89,25,1/5,1,1	1.16924e-11	CG
1	16224789	318	SC_nonstressed///VN_nonstressed	93,35,2/10,3,1	1.11103e-09	CG,CHG
1	16225291	51	SC_nonstressed///VN_nonstressed	94,-,1/10,-,1	9.0814e-06	CG
1	16225770	541	SC_nonstressed///VN_nonstressed	92,38,1/5,1,0	8.61523e-26	CG,CHG
1	16226465	106	SC_nonstressed///VN_nonstressed	92,8,1/6,2,1	9.2997e-05	CG,CHG
1	16227018	321	SC_nonstressed///VN_nonstressed	89,31,1/7,3,1	3.06001e-10	CG
1	16231972	242	SC_nonstressed///VN_nonstressed	59,24,2/6,1,0	2.36805e-07	CHG
1	16236736	182	SC_nonstressed///VN_nonstressed	91,40,2/6,4,1	1.42289e-08	CG,CHG
1	16236919	451	SC_nonstressed///VN_nonstressed	91,24,3/44,21,12	1.60437e-25	CG
1	16237376	569	SC_nonstressed///VN_nonstressed	92,54,2/8,7,2	1.87263e-32	CG,CHG
1	16238072	507	SC_nonstressed///VN_nonstressed	93,59,1/3,17,1	9.24876e-17	CG
1	16241060	325	SC_nonstressed///VN_nonstressed	93,43,1/15,18,2	5.67533e-12	CG
1	16244836	462	SC_nonstressed///VN_nonstressed	91,36,1/8,2,3	1.93423e-27	CG,CHG
1	16245674	470	SC_nonstressed///VN_nonstressed	88,44,2/9,6,2	5.59659e-21	CG
1	16246145	199	SC_nonstressed///VN_nonstressed	91,35,3/50,22,9	1.17728e-15	CG
1	16246358	1189	SC_nonstressed///VN_nonstressed	93,27,1/7,3,1	9.54812e-41	CG
1	16247995	674	SC_nonstressed///VN_nonstressed	92,51,1/7,7,1	4.40424e-33	CG,CHG
1	16250516	1074	SC_nonstressed///VN_nonstressed	91,47,1/20,17,1	2.29862e-43	CG
1	16255566	562	SC_nonstressed///VN_nonstressed	93,45,1/9,13,1	6.26462e-23	CG
1	16256236	419	SC_nonstressed///VN_nonstressed	87,48,1/31,37,3	9.65233e-09	CG
1	16256656	1268	SC_nonstressed///VN_nonstressed	88,22,3/6,2,2	1.80427e-30	CG
1	16260362	389	SC_nonstressed///VN_nonstressed	91,26,2/24,9,2	2.57482e-20	CG,CHG
1	16265123	267	SC_nonstressed///VN_nonstressed	86,31,2/1,3,0	4.82814e-11	CG,CHG
1	16274077	103	SC_nonstressed///VN_nonstressed	90,56,1/3,1,1	7.14403e-13	CG,CHG
1	16274565	276	SC_nonstressed///VN_nonstressed	83,26,1/4,1,1	1.26064e-12	CG,CHG
1	16279190	218	SC_nonstressed///VN_nonstressed	94,40,2/10,5,1	8.84533e-19	CG,CHG
1	16280403	142	SC_nonstressed///VN_nonstressed	92,33,1/56,20,3	2.08511e-09	CG,CHG
1	16281347	204	SC_nonstressed///VN_nonstressed	70,10,2/3,1,0	8.16996e-07	CG
1	16282584	100	SC_nonstressed///VN_nonstressed	88,60,1/32,10,2	1.19614e-06	CG
1	16282686	422	SC_nonstressed///VN_nonstressed	88,51,3/19,14,3	8.26189e-08	CG
1	16285512	488	SC_nonstressed///VN_nonstressed	89,28,3/5,9,2	1.22461e-08	CG
1	16286695	177	SC_nonstressed///VN_nonstressed	89,69,3/8,10,5	3.90257e-07	CG,CHG
1	16290976	1044	SC_nonstressed///VN_nonstressed	94,54,2/28,17,4	3.0304e-22	CG
1	16294434	322	SC_nonstressed///VN_nonstressed	91,21,5/27,20,14	9.98242e-07	CG
1	16295277	1070	SC_nonstressed///VN_nonstressed	91,39,2/22,7,1	3.97206e-39	CG
1	16297502	97	SC_nonstressed///VN_nonstressed	91,-,3/0,-,1	0.00260356	CG
1	16297601	186	SC_nonstressed///VN_nonstressed	88,45,5/50,55,11	0.00418344	CG
1	16298663	205	SC_nonstressed///VN_nonstressed	89,31,10/11,0,5	1.06409e-06	CG,CHG,CHH
1	16302915	579	SC_nonstressed///VN_nonstressed	91,45,1/11,0,2	5.53717e-10	CG,CHG
1	16305446	238	SC_nonstressed///VN_nonstressed	91,22,9/33,13,29	5.1551e-10	CG
1	16306323	1489	SC_nonstressed///VN_nonstressed	88,26,4/24,6,1	7.34859e-48	CG
1	16316799	124	SC_nonstressed///VN_nonstressed	94,49,1/8,14,1	0.000712614	CG,CHG
1	16316927	219	SC_nonstressed///VN_nonstressed	92,38,2/45,18,5	1.33246e-14	CG
1	16317175	599	SC_nonstressed///VN_nonstressed	92,48,3/27,23,13	6.89535e-34	CG
1	16317787	90	SC_nonstressed///VN_nonstressed	92,37,3/5,11,6	0.00560793	CG
1	16321811	547	SC_nonstressed///VN_nonstressed	91,55,1/23,14,1	6.77686e-25	CG
1	16324415	352	SC_nonstressed///VN_nonstressed	92,53,1/16,11,1	9.7765e-15	CG,CHG
1	16328838	482	SC_nonstressed///VN_nonstressed	90,36,2/13,7,3	1.97386e-09	CG
1	16332939	191	SC_nonstressed///VN_nonstressed	89,56,1/15,4,2	2.05622e-08	CG,CHG
1	16333224	315	SC_nonstressed///VN_nonstressed	94,32,1/5,2,1	2.51045e-09	CG,CHG
1	16339573	4147	SC_nonstressed///VN_nonstressed	91,42,2/30,27,5	5.51663e-141	CG
1	16344136	247	SC_nonstressed///VN_nonstressed	93,-,1/23,-,2	1.60864e-05	CG
1	16344889	291	SC_nonstressed///VN_nonstressed	92,53,2/42,30,11	3.43599e-21	CG
1	16345180	206	SC_nonstressed///VN_nonstressed	93,39,1/8,6,4	6.91593e-07	CG,CHG
1	16345389	302	SC_nonstressed///VN_nonstressed	90,47,1/40,33,8	5.41444e-22	CG
1	16346564	1071	SC_nonstressed///VN_nonstressed	91,38,1/13,9,3	1.23444e-52	CG
1	16347837	1444	SC_nonstressed///VN_nonstressed	91,46,1/28,31,2	2.39432e-29	CG
1	16350157	320	SC_nonstressed///VN_nonstressed	92,-,1/13,-,1	1.09352e-05	CG
1	16352549	377	SC_nonstressed///VN_nonstressed	89,34,1/7,12,2	1.87973e-06	CG
1	16353114	579	SC_nonstressed///VN_nonstressed	92,45,1/18,10,1	2.49613e-18	CG
1	16354107	326	SC_nonstressed///VN_nonstressed	92,9,1/29,5,1	1.38485e-06	CG
1	16354912	474	SC_nonstressed///VN_nonstressed	92,37,1/15,6,1	4.3472e-18	CG
1	16356188	338	SC_nonstressed///VN_nonstressed	88,51,1/18,12,2	4.99053e-18	CG
1	16357983	625	SC_nonstressed///VN_nonstressed	93,57,1/5,3,0	9.31986e-21	CG,CHG
1	16358765	62	SC_nonstressed///VN_nonstressed	91,49,2/8,3,1	1.63505e-05	CG,CHG
1	16359269	290	SC_nonstressed///VN_nonstressed	94,48,2/66,37,7	1.60849e-06	CG
1	16359559	322	SC_nonstressed///VN_nonstressed	91,36,3/23,23,5	1.00311e-08	CG
1	16362687	47	SC_nonstressed///VN_nonstressed	-,11,0/-,39,16	3.89369e-09	CHG,CHH
1	16363249	313	SC_nonstressed///VN_nonstressed	89,44,2/5,2,1	5.28078e-26	CG,CHG
1	16364181	463	SC_nonstressed///VN_nonstressed	92,53,2/11,9,1	8.24316e-20	CG,CHG
1	16364880	157	SC_nonstressed///VN_nonstressed	86,29,1/8,3,1	2.8676e-10	CG
1	16365482	347	SC_nonstressed///VN_nonstressed	90,58,2/26,6,1	4.32453e-13	CG,CHG
1	16366317	201	SC_nonstressed///VN_nonstressed	93,12,1/6,0,0	0.000308763	CG,CHG
1	16366760	1113	SC_nonstressed///VN_nonstressed	89,54,2/11,7,2	2.98738e-50	CG
1	16379939	152	SC_nonstressed///VN_nonstressed	86,46,2/6,7,2	0.000671459	CG
1	16394395	398	SC_nonstressed///VN_nonstressed	91,27,3/4,6,3	6.31666e-12	CG
1	16401014	39	SC_nonstressed///VN_nonstressed	85,12,10/4,2,2	0.000259063	CG,CHG,CHH
1	16403574	524	SC_nonstressed///VN_nonstressed	84,27,3/6,5,1	8.90645e-21	CG
1	16407936	251	SC_nonstressed///VN_nonstressed	85,40,1/20,22,1	8.2352e-06	CG
1	16413536	76	SC_nonstressed///VN_nonstressed	92,45,2/5,2,1	1.26404e-12	CG,CHG
1	16414683	122	SC_nonstressed///VN_nonstressed	75,2,5/1,0,1	0.0011848	CG
1	16418314	3000	SC_nonstressed///VN_nonstressed	92,45,3/31,20,2	1.31835e-43	CG
1	16422237	274	SC_nonstressed///VN_nonstressed	81,51,9/4,4,4	6.99172e-10	CG
1	16424028	124	SC_nonstressed///VN_nonstressed	85,-,2/2,-,0	5.52153e-05	CG
1	16439095	212	SC_nonstressed///VN_nonstressed	91,22,1/34,18,1	1.18775e-09	CG
1	16448901	963	SC_nonstressed///VN_nonstressed	88,32,1/18,10,2	1.04124e-29	CG
1	16450981	1036	SC_nonstressed///VN_nonstressed	91,44,1/9,10,1	2.1988e-55	CG
1	16452282	621	SC_nonstressed///VN_nonstressed	90,39,1/14,11,2	6.86934e-31	CG
1	16457297	149	SC_nonstressed///VN_nonstressed	87,47,2/6,2,3	5.78654e-07	CG,CHG
1	16462552	201	SC_nonstressed///VN_nonstressed	69,27,3/3,3,1	3.24366e-08	CG
1	16463432	71	SC_nonstressed///VN_nonstressed	88,-,7/9,-,10	0.000351522	CG
1	16466574	293	SC_nonstressed///VN_nonstressed	92,14,1/10,4,0	6.24242e-19	CG
1	16467496	288	SC_nonstressed///VN_nonstressed	89,11,2/14,3,1	8.43944e-26	CG
1	16474176	431	SC_nonstressed///VN_nonstressed	89,42,4/14,20,2	1.10392e-30	CG
1	16476906	263	SC_nonstressed///VN_nonstressed	91,55,2/6,5,1	7.54295e-15	CG,CHG
1	16478059	80	SC_nonstressed///VN_nonstressed	90,20,18/6,2,3	3.90494e-14	CG
1	16483201	165	SC_nonstressed///VN_nonstressed	87,33,3/4,1,0	1.63153e-19	CG,CHG,CHH
1	16488802	163	SC_nonstressed///VN_nonstressed	64,21,3/4,5,1	0.000284097	CG,CHG
1	16491737	495	SC_nonstressed///VN_nonstressed	77,41,1/8,7,0	1.36534e-18	CG
1	16492278	449	SC_nonstressed///VN_nonstressed	87,33,1/15,13,1	4.51294e-10	CG
1	16492916	395	SC_nonstressed///VN_nonstressed	91,35,1/6,3,1	4.6138e-27	CG
1	16494023	971	SC_nonstressed///VN_nonstressed	88,49,1/17,19,1	1.12866e-30	CG
1	16497349	396	SC_nonstressed///VN_nonstressed	86,66,2/4,8,1	1.54667e-27	CG,CHG
1	16498071	364	SC_nonstressed///VN_nonstressed	94,35,1/11,3,0	1.39537e-07	CG,CHG
1	16498776	499	SC_nonstressed///VN_nonstressed	90,44,1/17,8,1	7.02609e-15	CG
1	16500072	1526	SC_nonstressed///VN_nonstressed	90,46,1/6,5,0	1.03041e-68	CG,CHG
1	16502477	202	SC_nonstressed///VN_nonstressed	86,69,2/12,6,8	8.95684e-12	CG,CHG
1	16503125	256	SC_nonstressed///VN_nonstressed	85,38,1/10,6,2	3.20466e-11	CG
1	16507550	993	SC_nonstressed///VN_nonstressed	90,60,2/12,6,2	2.74217e-47	CG,CHG
1	16520408	971	SC_nonstressed///VN_nonstressed	91,35,2/78,50,16	2.44673e-61	CG
1	16521819	279	SC_nonstressed///VN_nonstressed	28,15,2/13,17,12	9.52665e-24	CG
1	16533726	229	SC_nonstressed///VN_nonstressed	88,27,3/8,6,3	7.72255e-14	CG
1	16534527	1002	SC_nonstressed///VN_nonstressed	90,32,2/10,3,2	1.64183e-27	CG
1	16535894	449	SC_nonstressed///VN_nonstressed	91,32,2/39,22,5	3.46846e-31	CG
1	16538257	314	SC_nonstressed///VN_nonstressed	86,58,2/4,5,2	1.84482e-08	CG,CHG
1	16543380	202	SC_nonstressed///VN_nonstressed	90,67,2/2,4,3	4.45645e-13	CG,CHG
1	16545728	821	SC_nonstressed///VN_nonstressed	90,32,4/11,7,4	2.0347e-12	CG
1	16546601	953	SC_nonstressed///VN_nonstressed	92,35,1/20,6,1	1.1942e-33	CG,CHG
1	16547710	621	SC_nonstressed///VN_nonstressed	88,37,3/5,3,2	1.00432e-45	CG
1	16551003	383	SC_nonstressed///VN_nonstressed	90,32,1/10,6,2	2.67538e-21	CG
1	16551707	208	SC_nonstressed///VN_nonstressed	87,44,1/9,5,1	4.11936e-06	CG,CHG
1	16554717	560	SC_nonstressed///VN_nonstressed	93,29,1/13,15,1	1.50059e-17	CG
1	16558199	242	SC_nonstressed///VN_nonstressed	91,65,1/14,6,2	5.59566e-21	CG,CHG
1	16558785	588	SC_nonstressed///VN_nonstressed	78,45,3/4,3,1	1.40778e-31	CG
1	16561176	662	SC_nonstressed///VN_nonstressed	86,17,2/10,3,1	2.00099e-21	CG
1	16562224	245	SC_nonstressed///VN_nonstressed	89,41,6/27,28,11	1.04925e-05	CG
1	16564092	408	SC_nonstressed///VN_nonstressed	83,18,2/4,2,1	6.61865e-20	CG,CHG
1	16569490	540	SC_nonstressed///VN_nonstressed	92,49,2/39,31,3	1.79674e-12	CG
1	16570498	352	SC_nonstressed///VN_nonstressed	93,54,4/8,0,2	1.3258e-09	CG,CHG
1	16574904	43	SC_nonstressed///VN_nonstressed	89,45,1/11,12,4	0.00055467	CG,CHG
1	16589347	271	SC_nonstressed///VN_nonstressed	94,63,3/52,31,15	6.7078e-21	CG,CHG
1	16589618	580	SC_nonstressed///VN_nonstressed	91,40,2/7,4,2	2.75135e-16	CG,CHG
1	16593160	1076	SC_nonstressed///VN_nonstressed	92,44,4/6,4,2	4.32841e-37	CG,CHG
1	16594239	230	SC_nonstressed///VN_nonstressed	90,58,2/63,39,9	1.60699e-11	CG
1	16594469	376	SC_nonstressed///VN_nonstressed	89,52,2/9,3,1	3.0976e-21	CG,CHG
1	16595420	233	SC_nonstressed///VN_nonstressed	84,54,0/3,4,1	1.60856e-09	CG,CHG
1	16595653	100	SC_nonstressed///VN_nonstressed	86,48,3/57,41,5	2.75487e-06	CG
1	16595754	229	SC_nonstressed///VN_nonstressed	91,51,1/10,11,1	3.09238e-09	CG,CHG
1	16598718	1600	SC_nonstressed///VN_nonstressed	91,44,2/16,6,1	8.16479e-49	CG
1	16600562	352	SC_nonstressed///VN_nonstressed	91,43,1/10,3,1	2.65724e-14	CG,CHG
1	16601111	580	SC_nonstressed///VN_nonstressed	93,42,1/21,19,1	7.93667e-28	CG
1	16601952	1051	SC_nonstressed///VN_nonstressed	91,43,1/18,6,1	5.63491e-33	CG
1	16603053	453	SC_nonstressed///VN_nonstressed	92,52,2/21,20,1	3.12522e-16	CG
1	16603646	353	SC_nonstressed///VN_nonstressed	90,24,1/7,2,0	1.09051e-06	CG,CHG
1	16604807	655	SC_nonstressed///VN_nonstressed	91,50,1/20,10,1	4.93382e-33	CG
1	16606018	1251	SC_nonstressed///VN_nonstressed	91,44,1/22,11,1	8.66257e-50	CG
1	16607814	286	SC_nonstressed///VN_nonstressed	93,-,1/30,-,5	1.2007e-14	CG
1	16611836	1301	SC_nonstressed///VN_nonstressed	92,38,2/17,13,1	1.22856e-38	CG
1	16614295	292	SC_nonstressed///VN_nonstressed	88,24,2/6,3,2	6.57975e-13	CG,CHG
1	16614911	165	SC_nonstressed///VN_nonstressed	89,10,2/19,2,3	1.19055e-11	CG
1	16625056	396	SC_nonstressed///VN_nonstressed	93,22,2/19,17,4	0.0045227	CG
1	16641046	284	SC_nonstressed///VN_nonstressed	83,27,7/2,1,1	1.57773e-19	CG,CHG
1	16645716	204	SC_nonstressed///VN_nonstressed	70,18,4/6,2,2	0.000209897	CG
1	16645920	186	SC_nonstressed///VN_nonstressed	90,28,6/55,23,7	0.00103701	CG
1	16651153	399	SC_nonstressed///VN_nonstressed	89,29,3/11,7,3	1.8123e-11	CG
1	16651555	56	SC_nonstressed///VN_nonstressed	91,65,9/36,34,7	1.19687e-06	CG
1	16652646	555	SC_nonstressed///VN_nonstressed	88,4,1/4,0,0	5.95245e-31	CG
1	16658295	231	SC_nonstressed///VN_nonstressed	89,22,2/4,2,1	7.89211e-22	CG
1	16659623	67	SC_nonstressed///VN_nonstressed	29,9,0/3,2,0	0.0046731	CG,CHG
1	16662364	329	SC_nonstressed///VN_nonstressed	90,55,3/7,13,2	1.47905e-12	CG
1	16664263	62	SC_nonstressed///VN_nonstressed	91,-,2/9,-,8	8.07589e-07	CG,CHH
1	16666219	68	SC_nonstressed///VN_nonstressed	87,16,2/9,2,0	0.0011727	CG,CHG
1	16670151	1477	SC_nonstressed///VN_nonstressed	90,25,2/11,4,1	2.18545e-61	CG
1	16671906	352	SC_nonstressed///VN_nonstressed	90,48,1/24,15,1	6.80237e-09	CG
1	16672259	120	SC_nonstressed///VN_nonstressed	95,51,3/51,37,6	3.01928e-07	CG
1	16672474	307	SC_nonstressed///VN_nonstressed	89,58,3/64,45,5	5.83328e-07	CG
1	16672783	782	SC_nonstressed///VN_nonstressed	88,52,2/13,9,1	1.16079e-30	CG
1	16673707	1059	SC_nonstressed///VN_nonstressed	90,57,2/12,8,1	4.31359e-45	CG,CHG
1	16683462	1060	SC_nonstressed///VN_nonstressed	89,37,2/19,11,2	3.2035e-27	CG
1	16684685	627	SC_nonstressed///VN_nonstressed	89,40,1/29,18,1	8.44113e-20	CG
1	16686177	470	SC_nonstressed///VN_nonstressed	91,44,2/4,3,1	5.37813e-17	CG,CHG
1	16690313	279	SC_nonstressed///VN_nonstressed	87,45,1/17,9,1	2.82032e-10	CG,CHG
1	16690773	1083	SC_nonstressed///VN_nonstressed	92,39,2/11,10,1	2.13233e-32	CG
1	16699902	570	SC_nonstressed///VN_nonstressed	88,26,3/6,2,3	3.16498e-20	CG,CHG
1	16702245	751	SC_nonstressed///VN_nonstressed	83,13,6/9,4,5	6.03741e-21	CG
1	16705970	1290	SC_nonstressed///VN_nonstressed	91,31,5/27,15,9	2.2837e-49	CG
1	16707279	124	SC_nonstressed///VN_nonstressed	92,40,2/5,4,2	1.98316e-05	CG,CHG
1	16707577	379	SC_nonstressed///VN_nonstressed	92,22,6/22,14,9	5.40761e-21	CG
1	16710557	559	SC_nonstressed///VN_nonstressed	91,39,2/6,3,1	2.95178e-10	CG,CHG
1	16711116	198	SC_nonstressed///VN_nonstressed	93,39,1/52,37,2	4.19473e-09	CG
1	16711320	856	SC_nonstressed///VN_nonstressed	90,48,2/8,2,3	6.36093e-22	CG,CHG
1	16712178	745	SC_nonstressed///VN_nonstressed	93,56,7/46,50,21	4.92083e-37	CG
1	16712949	154	SC_nonstressed///VN_nonstressed	86,5,0/3,0,1	2.0363e-07	CG
1	16719030	251	SC_nonstressed///VN_nonstressed	91,20,1/17,3,1	2.00825e-14	CG
1	16720099	332	SC_nonstressed///VN_nonstressed	93,-,4/6,-,3	3.93667e-07	CG
1	16724071	259	SC_nonstressed///VN_nonstressed	89,53,3/17,11,6	9.59477e-16	CG
1	16726650	792	SC_nonstressed///VN_nonstressed	91,58,2/7,6,2	1.39629e-49	CG,CHG
1	16736232	168	SC_nonstressed///VN_nonstressed	87,67,1/7,5,3	2.47839e-07	CG,CHG
1	16737708	109	SC_nonstressed///VN_nonstressed	44,37,2/2,4,1	0.000197001	CG,CHG
1	16738517	245	SC_nonstressed///VN_nonstressed	88,35,2/4,3,0	4.25608e-24	CG
1	16741522	240	SC_nonstressed///VN_nonstressed	86,3,2/5,0,1	1.52551e-05	CG
1	16747610	225	SC_nonstressed///VN_nonstressed	92,46,2/8,4,2	4.0934e-18	CG,CHG
1	16752878	309	SC_nonstressed///VN_nonstressed	86,9,3/11,2,2	0.00258127	CG
1	16755084	181	SC_nonstressed///VN_nonstressed	88,21,3/11,2,1	2.948e-10	CG
1	16756433	205	SC_nonstressed///VN_nonstressed	57,8,4/3,1,1	2.84432e-15	CG
1	16757677	95	SC_nonstressed///VN_nonstressed	16,0,10/1,3,1	6.06925e-10	CG,CHH
1	16758680	180	SC_nonstressed///VN_nonstressed	90,38,4/5,4,2	6.0661e-07	CG,CHG
1	16758862	115	SC_nonstressed///VN_nonstressed	93,24,3/72,30,6	2.87474e-05	CG
1	16766963	61	SC_nonstressed///VN_nonstressed	92,11,7/71,20,19	3.14239e-07	CG
1	16768678	223	SC_nonstressed///VN_nonstressed	90,25,2/4,4,1	7.36117e-27	CG
1	16770599	123	SC_nonstressed///VN_nonstressed	95,11,2/72,19,4	1.41125e-05	CHG
1	16770870	110	SC_nonstressed///VN_nonstressed	93,12,0/2,1,0	2.49971e-15	CG,CHG
1	16773430	382	SC_nonstressed///VN_nonstressed	86,37,10/16,20,13	4.50481e-13	CG
1	16774209	348	SC_nonstressed///VN_nonstressed	79,11,1/9,1,1	7.27685e-15	CG
1	16778525	463	SC_nonstressed///VN_nonstressed	93,46,3/14,5,4	7.84832e-21	CG,CHG
1	16790483	731	SC_nonstressed///VN_nonstressed	87,46,2/9,7,2	4.091e-37	CG
1	16791930	145	SC_nonstressed///VN_nonstressed	88,21,5/49,17,9	9.37548e-06	CG
1	16793516	125	SC_nonstressed///VN_nonstressed	59,-,2/3,-,0	0.00296084	CHH
1	16801240	338	SC_nonstressed///VN_nonstressed	90,23,4/15,1,0	6.88767e-13	CG
1	16803093	954	SC_nonstressed///VN_nonstressed	90,39,7/42,34,25	7.39477e-44	CG
1	16804101	331	SC_nonstressed///VN_nonstressed	92,30,11/37,14,12	1.41652e-09	CG
1	16804432	481	SC_nonstressed///VN_nonstressed	91,5,3/9,3,2	1.52775e-19	CG
1	16805383	140	SC_nonstressed///VN_nonstressed	88,7,3/17,3,6	1.18621e-10	CG
1	16815632	100	SC_nonstressed///VN_nonstressed	72,-,10/2,-,2	2.94004e-06	CG,CHH
1	16819605	1122	SC_nonstressed///VN_nonstressed	84,19,3/10,3,2	1.24533e-31	CG
1	16822776	112	SC_nonstressed///VN_nonstressed	92,10,7/57,10,11	5.81471e-06	CG
1	16826505	454	SC_nonstressed///VN_nonstressed	85,12,4/11,6,3	5.70693e-08	CG
1	16827057	1792	SC_nonstressed///VN_nonstressed	91,21,2/15,6,4	1.02959e-49	CG
1	16829407	241	SC_nonstressed///VN_nonstressed	72,5,2/8,1,0	1.73718e-12	CHH
1	16830446	148	SC_nonstressed///VN_nonstressed	90,8,1/27,4,2	1.54451e-18	CG
1	16830725	147	SC_nonstressed///VN_nonstressed	90,-,2/8,-,1	6.94515e-17	CG
1	16839622	410	SC_nonstressed///VN_nonstressed	79,3,5/4,1,3	2.20373e-10	CG
1	16840968	671	SC_nonstressed///VN_nonstressed	89,48,6/26,15,12	7.31196e-23	CG
1	16841677	790	SC_nonstressed///VN_nonstressed	92,43,3/40,33,12	2.46758e-53	CG
1	16842467	55	SC_nonstressed///VN_nonstressed	84,16,1/7,7,5	0.00470939	CG,CHG,CHH
1	16844033	617	SC_nonstressed///VN_nonstressed	84,28,4/13,3,3	5.64618e-30	CG
1	16847013	158	SC_nonstressed///VN_nonstressed	94,57,1/72,44,3	7.50392e-05	CG
1	16847172	237	SC_nonstressed///VN_nonstressed	92,38,1/24,18,1	1.59244e-12	CG
1	16853109	139	SC_nonstressed///VN_nonstressed	87,26,1/13,5,1	9.61496e-06	CG,CHG
1	16857889	465	SC_nonstressed///VN_nonstressed	83,41,6/12,6,9	2.96624e-09	CG
1	16859188	1960	SC_nonstressed///VN_nonstressed	90,34,4/15,7,3	8.29887e-49	CG
1	16861153	340	SC_nonstressed///VN_nonstressed	89,49,5/42,47,14	1.22802e-23	CG
1	16861494	117	SC_nonstressed///VN_nonstressed	90,32,3/6,9,2	4.41013e-18	CG
1	16863228	254	SC_nonstressed///VN_nonstressed	87,14,1/21,6,1	1.78068e-14	CG
1	16863965	387	SC_nonstressed///VN_nonstressed	86,12,3/18,6,6	4.80247e-15	CG
1	16864881	169	SC_nonstressed///VN_nonstressed	88,-,9/13,-,12	1.79873e-08	CG
1	16866744	213	SC_nonstressed///VN_nonstressed	79,6,2/14,0,1	4.24914e-08	CG
1	16867710	214	SC_nonstressed///VN_nonstressed	76,7,0/5,1,1	5.53744e-12	CG
1	16868624	420	SC_nonstressed///VN_nonstressed	91,11,1/24,12,2	6.21229e-14	CG
1	16872721	53	SC_nonstressed///VN_nonstressed	86,8,4/3,2,3	4.18106e-05	CG,CHG
1	16876639	288	SC_nonstressed///VN_nonstressed	84,3,0/4,1,1	2.97691e-17	CG
1	16877034	477	SC_nonstressed///VN_nonstressed	90,22,2/18,6,5	5.94454e-26	CG
1	16878806	387	SC_nonstressed///VN_nonstressed	90,-,6/7,-,7	7.47284e-16	CG
1	16880372	949	SC_nonstressed///VN_nonstressed	92,39,4/7,9,1	1.19808e-45	CG
1	16881920	833	SC_nonstressed///VN_nonstressed	76,33,1/4,4,0	9.86195e-34	CG
1	16883743	290	SC_nonstressed///VN_nonstressed	89,64,1/20,11,2	2.3771e-09	CG,CHG
1	16885510	302	SC_nonstressed///VN_nonstressed	89,17,1/5,0,1	1.18453e-06	CG
1	16885981	155	SC_nonstressed///VN_nonstressed	94,54,1/8,4,2	7.48567e-12	CG,CHG
1	16887002	137	SC_nonstressed///VN_nonstressed	79,4,3/10,0,0	0.0055863	CG
1	16890292	576	SC_nonstressed///VN_nonstressed	81,21,4/7,2,1	1.75721e-16	CG,CHG
1	16891935	239	SC_nonstressed///VN_nonstressed	90,16,2/6,1,1	1.11516e-18	CG
1	16899356	171	SC_nonstressed///VN_nonstressed	89,1,1/13,4,0	2.10312e-08	CG
1	16902760	259	SC_nonstressed///VN_nonstressed	92,19,2/88,36,8	5.23383e-07	CHH
1	16903021	282	SC_nonstressed///VN_nonstressed	90,22,1/8,3,0	3.58264e-14	CG
1	16903434	338	SC_nonstressed///VN_nonstressed	92,30,2/7,3,1	5.63469e-17	CG
1	16925383	765	SC_nonstressed///VN_nonstressed	83,31,3/14,2,2	1.09998e-16	CG
1	16929825	762	SC_nonstressed///VN_nonstressed	90,34,9/30,27,15	9.92729e-25	CG
1	16935523	432	SC_nonstressed///VN_nonstressed	88,10,2/2,1,0	7.71818e-14	CG,CHH
1	16937910	553	SC_nonstressed///VN_nonstressed	85,21,3/19,1,1	1.31529e-09	CG
1	16939154	81	SC_nonstressed///VN_nonstressed	92,31,1/7,4,4	2.14408e-07	CG
1	16939517	72	SC_nonstressed///VN_nonstressed	57,22,1/6,1,2	0.000760754	CG,CHG
1	16946327	997	SC_nonstressed///VN_nonstressed	92,61,2/13,8,2	4.076e-49	CG,CHG
1	16948013	242	SC_nonstressed///VN_nonstressed	91,56,3/9,5,1	7.53182e-18	CG,CHG
1	16949867	421	SC_nonstressed///VN_nonstressed	98,68,2/32,17,3	2.31025e-16	CG,CHG
1	16952487	666	SC_nonstressed///VN_nonstressed	89,46,1/4,3,1	1.30307e-43	CG
1	16953156	260	SC_nonstressed///VN_nonstressed	92,55,1/76,52,3	0.00329189	CG
1	16953594	810	SC_nonstressed///VN_nonstressed	91,36,1/31,7,1	2.02209e-16	CG
1	16956362	36	SC_nonstressed///VN_nonstressed	-,67,1/-,5,4	0.00238545	CHG
1	16960714	445	SC_nonstressed///VN_nonstressed	87,70,3/9,8,2	2.15766e-27	CG,CHG
1	16962302	135	SC_nonstressed///VN_nonstressed	84,35,5/3,9,4	0.00346307	CG
1	16962446	331	SC_nonstressed///VN_nonstressed	89,35,20/23,17,31	6.20564e-08	CG
1	16962787	121	SC_nonstressed///VN_nonstressed	45,8,4/14,0,1	0.00502092	CG
1	16968248	64	SC_nonstressed///VN_nonstressed	79,-,6/3,-,2	0.000752725	CG
1	16969246	457	SC_nonstressed///VN_nonstressed	92,20,4/22,21,6	8.16025e-23	CG
1	16969704	169	SC_nonstressed///VN_nonstressed	93,22,3/9,0,1	5.42887e-05	CG
1	16974835	110	SC_nonstressed///VN_nonstressed	87,28,1/5,1,0	1.11264e-09	CG,CHG
1	16974947	417	SC_nonstressed///VN_nonstressed	93,51,5/45,28,8	1.77928e-22	CG
1	16975367	79	SC_nonstressed///VN_nonstressed	88,-,5/8,-,3	4.63564e-08	CG
1	16984740	355	SC_nonstressed///VN_nonstressed	88,19,2/5,1,0	3.15518e-19	CG,CHH
1	16985744	164	SC_nonstressed///VN_nonstressed	94,47,2/3,6,1	2.52947e-06	CG
1	16987524	199	SC_nonstressed///VN_nonstressed	87,64,3/7,13,1	5.46318e-08	CG,CHG
1	16996591	442	SC_nonstressed///VN_nonstressed	91,20,1/36,13,1	7.42487e-14	CG
1	17004004	235	SC_nonstressed///VN_nonstressed	91,34,4/6,5,1	4.06915e-14	CG,CHG
1	17004529	199	SC_nonstressed///VN_nonstressed	91,34,2/5,12,1	5.23701e-06	CG
1	17004923	629	SC_nonstressed///VN_nonstressed	92,47,1/4,5,0	2.59614e-24	CG,CHG
1	17005730	181	SC_nonstressed///VN_nonstressed	86,50,1/10,2,1	2.47156e-07	CG,CHG
1	17006072	429	SC_nonstressed///VN_nonstressed	85,58,2/8,4,0	5.04446e-23	CG,CHG
1	17006747	694	SC_nonstressed///VN_nonstressed	91,21,4/6,1,0	8.35985e-35	CG
1	17008608	232	SC_nonstressed///VN_nonstressed	86,17,2/13,2,1	4.57708e-09	CG
1	17015707	272	SC_nonstressed///VN_nonstressed	87,33,5/3,1,0	2.42308e-28	CG,CHG
1	17016708	597	SC_nonstressed///VN_nonstressed	90,53,1/24,16,2	1.62554e-24	CG
1	17018310	1231	SC_nonstressed///VN_nonstressed	91,47,2/17,11,2	3.13949e-53	CG
1	17020633	197	SC_nonstressed///VN_nonstressed	96,34,1/12,3,3	8.16511e-09	CG
1	17030517	313	SC_nonstressed///VN_nonstressed	87,54,3/21,12,2	7.81073e-16	CG,CHG
1	17050093	90	SC_nonstressed///VN_nonstressed	91,29,5/10,2,2	6.5946e-06	CG,CHG
1	17061549	363	SC_nonstressed///VN_nonstressed	90,22,2/28,15,2	4.0247e-19	CG
[truncated: 11,776 more rows]
