# Supplementary material for: Hyperosmotic stress memory in Arabidopsis is mediated by distinct epigenetically labile sites in the genome and is restricted in the male germline by DNA glycosylase activity
Source: eLife. 2016 May 31;5:e13546. doi: 10.7554/eLife.13546 (PMC4887212; doi:10.7554/eLife.13546)
Supplement: Supplementary file 5. [file elife-13546-supp5.xlsx]

## Sheet: Info sheet
# Genes flanking DMRs in a 2kb window
#
# Columns contain
# 1)-9) TAIR10 GFF file
# 10) DMR start position
# 11) DMR end position

## Sheet: Genes flanking DMRs generation1
1	TAIR10	gene	6426898	6430696	.	-	.	ID=AT1G18670;Note=protein_coding_gene;Name=AT1G18670					6425924	6426560
1	TAIR10	gene	6421117	6425880	.	+	.	ID=AT1G18660;Note=protein_coding_gene;Name=AT1G18660					6425924	6426560
1	TAIR10	gene	12520179	12524370	.	+	.	ID=AT1G34320;Note=protein_coding_gene;Name=AT1G34320					12525123	12525324
1	TAIR10	gene	17372537	17376075	.	-	.	ID=AT1G47380;Note=protein_coding_gene;Name=AT1G47380					17376946	17377235
1	TAIR10	gene	17378652	17379374	.	+	.	ID=AT1G47389;Note=protein_coding_gene;Name=AT1G47389					17376946	17377235
1	TAIR10	gene	26769336	26770111	.	-	.	ID=AT1G71000;Note=protein_coding_gene;Name=AT1G71000					26771320	26771499
1	TAIR10	gene	29248300	29249528	.	-	.	ID=AT1G77780;Note=protein_coding_gene;Name=AT1G77780					29250129	29250304
1	TAIR10	gene	29250692	29251976	.	-	.	ID=AT1G77790;Note=protein_coding_gene;Name=AT1G77790					29250129	29250304
2	TAIR10	gene	723565	725620	.	+	.	ID=AT2G02630;Note=protein_coding_gene;Name=AT2G02630					722082	722402
2	TAIR10	gene	1501408	1503785	.	-	.	ID=AT2G04305;Note=protein_coding_gene;Name=AT2G04305					1504629	1504838
2	TAIR10	gene	3269151	3269906	.	+	.	ID=AT2G07674;Note=protein_coding_gene;Name=AT2G07674					3270315	3270642
2	TAIR10	gene	3270410	3270787	.	+	.	ID=AT2G07675;Note=protein_coding_gene;Name=AT2G07675					3270315	3270642
2	TAIR10	gene	3272619	3272975	.	+	.	ID=AT2G07676;Note=protein_coding_gene;Name=AT2G07676					3270315	3270642
2	TAIR10	gene	3268807	3268886	.	+	.	ID=AT2G07745;Note=tRNA;Name=AT2G07745					3270315	3270642
2	TAIR10	gene	3270008	3270364	.	+	.	ID=AT2G07751;Note=protein_coding_gene;Name=AT2G07751					3270315	3270642
2	TAIR10	gene	3311654	3312651	.	-	.	ID=AT2G07687;Note=protein_coding_gene;Name=AT2G07687					3312699	3313067
2	TAIR10	gene	6709260	6711156	.	-	.	ID=AT2G15390;Note=protein_coding_gene;Name=AT2G15390					6709181	6709273
2	TAIR10	gene	7275700	7277233	.	+	.	ID=AT2G16760;Note=protein_coding_gene;Name=AT2G16760					7278817	7278922
2	TAIR10	gene	7279431	7281157	.	+	.	ID=AT2G16770;Note=protein_coding_gene;Name=AT2G16770					7278817	7278922
2	TAIR10	gene	8362435	8366144	.	+	.	ID=AT2G19280;Note=protein_coding_gene;Name=AT2G19280					8366454	8366754
2	TAIR10	gene	8365919	8367022	.	-	.	ID=AT2G19290;Note=protein_coding_gene;Name=AT2G19290					8366454	8366754
2	TAIR10	gene	8368040	8368219	.	-	.	ID=AT2G19300;Note=protein_coding_gene;Name=AT2G19300					8366454	8366754
2	TAIR10	gene	9331089	9332646	.	+	.	ID=AT2G21890;Note=protein_coding_gene;Name=AT2G21890					9333493	9333838
2	TAIR10	gene	9334149	9336222	.	-	.	ID=AT2G21900;Note=protein_coding_gene;Name=AT2G21900					9333493	9333838
2	TAIR10	gene	10928664	10931062	.	-	.	ID=AT2G25670;Note=protein_coding_gene;Name=AT2G25670					10932978	10933055
2	TAIR10	gene	10933061	10934551	.	-	.	ID=AT2G25680;Note=protein_coding_gene;Name=AT2G25680					10932978	10933055
2	TAIR10	gene	12834993	12838626	.	+	.	ID=AT2G30070;Note=protein_coding_gene;Name=AT2G30070					12833632	12833837
2	TAIR10	gene	15138996	15139178	.	+	.	ID=AT2G36053;Note=protein_coding_gene;Name=AT2G36053					15140190	15140399
2	TAIR10	gene	17527257	17528937	.	+	.	ID=AT2G41990;Note=protein_coding_gene;Name=AT2G41990					17530747	17531017
2	TAIR10	gene	17529243	17530443	.	-	.	ID=AT2G42000;Note=protein_coding_gene;Name=AT2G42000					17530747	17531017
2	TAIR10	gene	17531192	17532582	.	-	.	ID=AT2G42005;Note=protein_coding_gene;Name=AT2G42005					17530747	17531017
2	TAIR10	gene	17532813	17538400	.	-	.	ID=AT2G42010;Note=protein_coding_gene;Name=AT2G42010					17530747	17531017
3	TAIR10	gene	7353907	7355339	.	-	.	ID=AT3G20978;Note=other_RNA;Name=AT3G20978					7355346	7355871
3	TAIR10	gene	7355963	7357966	.	+	.	ID=AT3G20980;Note=protein_coding_gene;Name=AT3G20980					7355346	7355871
3	TAIR10	gene	7701025	7703385	.	-	.	ID=AT3G21865;Note=protein_coding_gene;Name=AT3G21865					7703993	7704248
3	TAIR10	gene	7703866	7704829	.	-	.	ID=AT3G21870;Note=protein_coding_gene;Name=AT3G21870					7703993	7704248
3	TAIR10	gene	8376444	8378305	.	-	.	ID=AT3G23400;Note=protein_coding_gene;Name=AT3G23400					8379766	8380010
3	TAIR10	gene	9146271	9148486	.	-	.	ID=AT3G25110;Note=protein_coding_gene;Name=AT3G25110					9149001	9149092
3	TAIR10	gene	9149544	9151123	.	-	.	ID=AT3G25120;Note=protein_coding_gene;Name=AT3G25120					9149001	9149092
3	TAIR10	gene	10061545	10062731	.	+	.	ID=AT3G27250;Note=protein_coding_gene;Name=AT3G27250					10062730	10062849
3	TAIR10	gene	15906440	15911474	.	+	.	ID=AT3G44200;Note=protein_coding_gene;Name=AT3G44200					15912134	15912370
3	TAIR10	gene	16525410	16529352	.	+	.	ID=AT3G45140;Note=protein_coding_gene;Name=AT3G45140					16526447	16526747
3	TAIR10	gene	16909363	16910820	.	-	.	ID=AT3G46010;Note=protein_coding_gene;Name=AT3G46010					16911034	16911266
3	TAIR10	gene	16912344	16913350	.	-	.	ID=AT3G46020;Note=protein_coding_gene;Name=AT3G46020					16911034	16911266
4	TAIR10	gene	1503573	1506500	.	-	.	ID=AT4G03415;Note=protein_coding_gene;Name=AT4G03415					1507861	1508039
4	TAIR10	gene	2625950	2626056	.	+	.	ID=AT4G05105;Note=miRNA;Name=AT4G05105					2626032	2626273
4	TAIR10	gene	2626405	2628830	.	-	.	ID=AT4G05110;Note=protein_coding_gene;Name=AT4G05110					2626032	2626273
4	TAIR10	gene	6284450	6287293	.	-	.	ID=AT4G10050;Note=protein_coding_gene;Name=AT4G10050					6287481	6287574
4	TAIR10	gene	6288827	6295402	.	+	.	ID=AT4G10060;Note=protein_coding_gene;Name=AT4G10060					6287481	6287574
4	TAIR10	gene	10639269	10647079	.	-	.	ID=AT4G19520;Note=protein_coding_gene;Name=AT4G19520					10649070	10649262
4	TAIR10	gene	13682078	13683538	.	-	.	ID=AT4G27330;Note=protein_coding_gene;Name=AT4G27330					13681401	13681616
4	TAIR10	gene	13678464	13680924	.	-	.	ID=AT4G27320;Note=protein_coding_gene;Name=AT4G27320					13681401	13681616
4	TAIR10	gene	16314003	16319426	.	+	.	ID=AT4G34060;Note=protein_coding_gene;Name=AT4G34060					16320873	16321083
5	TAIR10	gene	3199133	3201363	.	+	.	ID=AT5G10190;Note=protein_coding_gene;Name=AT5G10190					3202808	3202882
5	TAIR10	gene	3201518	3204709	.	+	.	ID=AT5G10200;Note=protein_coding_gene;Name=AT5G10200					3202808	3202882
5	TAIR10	gene	15073764	15074851	.	-	.	ID=AT5G37870;Note=protein_coding_gene;Name=AT5G37870					15075157	15075322
5	TAIR10	gene	17108262	17110761	.	+	.	ID=AT5G42670;Note=protein_coding_gene;Name=AT5G42670					17107616	17107755
5	TAIR10	gene	17102924	17105966	.	-	.	ID=AT5G42660;Note=protein_coding_gene;Name=AT5G42660					17107616	17107755
5	TAIR10	gene	19002719	19004254	.	+	.	ID=AT5G46830;Note=protein_coding_gene;Name=AT5G46830					19001367	19002026
5	TAIR10	gene	19002719	19004254	.	+	.	ID=AT5G46830;Note=protein_coding_gene;Name=AT5G46830					19002123	19002351
5	TAIR10	gene	20264567	20265334	.	-	.	ID=AT5G49860;Note=protein_coding_gene;Name=AT5G49860					20266876	20266964
5	TAIR10	gene	22066831	22067565	.	+	.	ID=AT5G54340;Note=protein_coding_gene;Name=AT5G54340					22069237	22069391
5	TAIR10	gene	22070135	22071347	.	+	.	ID=AT5G54350;Note=protein_coding_gene;Name=AT5G54350					22069237	22069391
5	TAIR10	gene	22253986	22255663	.	-	.	ID=AT5G54790;Note=protein_coding_gene;Name=AT5G54790					22255885	22255992
5	TAIR10	gene	23337850	23338807	.	+	.	ID=AT5G57625;Note=protein_coding_gene;Name=AT5G57625					23340073	23340197
5	TAIR10	gene	23340847	23343258	.	-	.	ID=AT5G57630;Note=protein_coding_gene;Name=AT5G57630					23340073	23340197

## Sheet: Genes flanking DMRs generation3
1	TAIR10	gene	1590073	1590753	.	+	.	ID=AT1G05420;Note=protein_coding_gene;Name=AT1G05420					1592439	1592613
1	TAIR10	gene	1594057	1595818	.	-	.	ID=AT1G05430;Note=protein_coding_gene;Name=AT1G05430					1592439	1592613
1	TAIR10	gene	2993404	2993820	.	+	.	ID=AT1G09260;Note=protein_coding_gene;Name=AT1G09260					2993786	2993863
1	TAIR10	gene	2994369	2998222	.	+	.	ID=AT1G09270;Note=protein_coding_gene;Name=AT1G09270					2993786	2993863
1	TAIR10	gene	3787334	3790876	.	-	.	ID=AT1G11280;Note=protein_coding_gene;Name=AT1G11280					3785252	3785729
1	TAIR10	gene	3780429	3786990	.	-	.	ID=AT1G11270;Note=protein_coding_gene;Name=AT1G11270					3785252	3785729
1	TAIR10	gene	3919272	3919774	.	+	.	ID=AT1G11655;Note=protein_coding_gene;Name=AT1G11655					3919896	3920201
1	TAIR10	gene	3920543	3924555	.	+	.	ID=AT1G11660;Note=protein_coding_gene;Name=AT1G11660					3919896	3920201
1	TAIR10	gene	3914774	3918176	.	+	.	ID=AT1G11650;Note=protein_coding_gene;Name=AT1G11650					3919896	3920201
1	TAIR10	gene	4095246	4095845	.	+	.	ID=AT1G12100;Note=protein_coding_gene;Name=AT1G12100					4093182	4093543
1	TAIR10	gene	4294594	4297084	.	-	.	ID=AT1G12620;Note=protein_coding_gene;Name=AT1G12620					4293160	4293225
1	TAIR10	gene	7313081	7313227	.	+	.	ID=AT1G20967;Note=protein_coding_gene;Name=AT1G20967					7313036	7313242
1	TAIR10	gene	7313946	7319574	.	+	.	ID=AT1G20970;Note=protein_coding_gene;Name=AT1G20970					7313036	7313242
1	TAIR10	gene	8451068	8451289	.	-	.	ID=AT1G23910;Note=protein_coding_gene;Name=AT1G23910					8452237	8452682
1	TAIR10	gene	9171130	9172940	.	+	.	ID=AT1G26550;Note=protein_coding_gene;Name=AT1G26550					9173714	9173839
1	TAIR10	gene	9175611	9177598	.	+	.	ID=AT1G26558;Note=other_RNA;Name=AT1G26558					9173714	9173839
1	TAIR10	gene	11423059	11423684	.	-	.	ID=AT1G31835;Note=protein_coding_gene;Name=AT1G31835					11422010	11422324
1	TAIR10	gene	11423906	11426714	.	+	.	ID=AT1G31840;Note=protein_coding_gene;Name=AT1G31840					11422010	11422324
1	TAIR10	gene	11418625	11420837	.	-	.	ID=AT1G31830;Note=protein_coding_gene;Name=AT1G31830					11422010	11422324
1	TAIR10	gene	12051471	12054546	.	-	.	ID=AT1G33240;Note=protein_coding_gene;Name=AT1G33240					12055247	12055301
1	TAIR10	gene	12057250	12059485	.	-	.	ID=AT1G33250;Note=protein_coding_gene;Name=AT1G33250					12055247	12055301
1	TAIR10	gene	13277274	13280289	.	-	.	ID=AT1G35780;Note=protein_coding_gene;Name=AT1G35780					13282141	13282344
1	TAIR10	gene	16780610	16787414	.	+	.	ID=AT1G44120;Note=protein_coding_gene;Name=AT1G44120					16779452	16779590
1	TAIR10	gene	16780606	16786764	.	-	.	ID=AT1G44125;Note=other_RNA;Name=AT1G44125					16779452	16779590
1	TAIR10	gene	17090677	17091464	.	-	.	ID=AT1G45163;Note=protein_coding_gene;Name=AT1G45163					17091714	17091829
1	TAIR10	gene	17090807	17091338	.	+	.	ID=AT1G45165;Note=protein_coding_gene;Name=AT1G45165					17091714	17091829
1	TAIR10	gene	17083546	17090545	.	-	.	ID=AT1G45160;Note=protein_coding_gene;Name=AT1G45160					17091714	17091829
1	TAIR10	gene	19350375	19352782	.	-	.	ID=AT1G52040;Note=protein_coding_gene;Name=AT1G52040					19352703	19352792
1	TAIR10	gene	19364888	19366924	.	-	.	ID=AT1G52070;Note=protein_coding_gene;Name=AT1G52070					19362933	19363132
1	TAIR10	gene	20103953	20106015	.	-	.	ID=AT1G53850;Note=protein_coding_gene;Name=AT1G53850					20106655	20106866
1	TAIR10	gene	20107107	20109511	.	-	.	ID=AT1G53860;Note=protein_coding_gene;Name=AT1G53860					20106655	20106866
1	TAIR10	gene	20459006	20460647	.	+	.	ID=AT1G54870;Note=protein_coding_gene;Name=AT1G54870					20462586	20462808
1	TAIR10	gene	20461038	20461558	.	-	.	ID=AT1G54880;Note=protein_coding_gene;Name=AT1G54880					20462586	20462808
1	TAIR10	gene	20463083	20464470	.	+	.	ID=AT1G54890;Note=protein_coding_gene;Name=AT1G54890					20462586	20462808
1	TAIR10	gene	20796340	20798481	.	+	.	ID=AT1G55650;Note=protein_coding_gene;Name=AT1G55650					20800468	20800573
1	TAIR10	gene	20800694	20802340	.	+	.	ID=AT1G55660;Note=protein_coding_gene;Name=AT1G55660					20800468	20800573
1	TAIR10	gene	21930010	21931366	.	+	.	ID=AT1G59670;Note=protein_coding_gene;Name=AT1G59670					21933036	21933118
1	TAIR10	gene	21931833	21932403	.	-	.	ID=AT1G59675;Note=protein_coding_gene;Name=AT1G59675					21933036	21933118
1	TAIR10	gene	21933021	21934216	.	+	.	ID=AT1G59680;Note=protein_coding_gene;Name=AT1G59680					21933036	21933118
1	TAIR10	gene	22073534	22074876	.	+	.	ID=AT1G59970;Note=protein_coding_gene;Name=AT1G59970					22075267	22075367
1	TAIR10	gene	22354753	22356761	.	-	.	ID=AT1G60710;Note=protein_coding_gene;Name=AT1G60710					22356980	22357048
1	TAIR10	gene	22357072	22357941	.	+	.	ID=AT1G60720;Note=protein_coding_gene;Name=AT1G60720					22356980	22357048
1	TAIR10	gene	22358035	22360184	.	-	.	ID=AT1G60730;Note=protein_coding_gene;Name=AT1G60730					22356980	22357048
1	TAIR10	gene	22593465	22595069	.	-	.	ID=AT1G61260;Note=protein_coding_gene;Name=AT1G61260					22592602	22592832
1	TAIR10	gene	23004499	23005650	.	+	.	ID=AT1G62270;Note=protein_coding_gene;Name=AT1G62270					23004561	23004627
1	TAIR10	gene	23515874	23518910	.	+	.	ID=AT1G63420;Note=protein_coding_gene;Name=AT1G63420					23519500	23519628
1	TAIR10	gene	23944722	23945772	.	-	.	ID=AT1G64470;Note=protein_coding_gene;Name=AT1G64470					23946942	23947104
1	TAIR10	gene	23948028	23949751	.	-	.	ID=AT1G64480;Note=protein_coding_gene;Name=AT1G64480					23946942	23947104
1	TAIR10	gene	24677154	24678415	.	+	.	ID=AT1G66230;Note=protein_coding_gene;Name=AT1G66230					24675742	24675878
1	TAIR10	gene	27552970	27555322	.	-	.	ID=AT1G73280;Note=protein_coding_gene;Name=AT1G73280					27556180	27556315
1	TAIR10	gene	27556397	27558773	.	-	.	ID=AT1G73290;Note=protein_coding_gene;Name=AT1G73290					27556180	27556315
1	TAIR10	gene	27552970	27555322	.	-	.	ID=AT1G73280;Note=protein_coding_gene;Name=AT1G73280					27556318	27556462
1	TAIR10	gene	27556397	27558773	.	-	.	ID=AT1G73290;Note=protein_coding_gene;Name=AT1G73290					27556318	27556462
1	TAIR10	gene	28789729	28792676	.	-	.	ID=AT1G76710;Note=protein_coding_gene;Name=AT1G76710					28788962	28789616
1	TAIR10	gene	28786450	28787328	.	+	.	ID=AT1G76705;Note=protein_coding_gene;Name=AT1G76705					28788962	28789616
1	TAIR10	gene	28837573	28842566	.	+	.	ID=AT1G76820;Note=protein_coding_gene;Name=AT1G76820					28843236	28843334
1	TAIR10	gene	28844644	28845765	.	+	.	ID=AT1G76830;Note=protein_coding_gene;Name=AT1G76830					28843236	28843334
1	TAIR10	gene	29248300	29249528	.	-	.	ID=AT1G77780;Note=protein_coding_gene;Name=AT1G77780					29250118	29250285
1	TAIR10	gene	29250692	29251976	.	-	.	ID=AT1G77790;Note=protein_coding_gene;Name=AT1G77790					29250118	29250285
2	TAIR10	gene	1357189	1359253	.	-	.	ID=AT2G04080;Note=protein_coding_gene;Name=AT2G04080					1361014	1361300
2	TAIR10	gene	1362653	1364690	.	-	.	ID=AT2G04090;Note=protein_coding_gene;Name=AT2G04090					1361014	1361300
2	TAIR10	gene	4890080	4891424	.	-	.	ID=AT2G12170;Note=protein_coding_gene;Name=AT2G12170					4889809	4890097
2	TAIR10	gene	4891642	4893345	.	-	.	ID=AT2G12190;Note=protein_coding_gene;Name=AT2G12190					4889809	4890097
2	TAIR10	gene	5609987	5610172	.	-	.	ID=AT2G13463;Note=protein_coding_gene;Name=AT2G13463					5611774	5612117
2	TAIR10	gene	6709260	6711156	.	-	.	ID=AT2G15390;Note=protein_coding_gene;Name=AT2G15390					6709181	6709273
2	TAIR10	gene	7058930	7060573	.	-	.	ID=AT2G16290;Note=protein_coding_gene;Name=AT2G16290					7060764	7060925
2	TAIR10	gene	7061629	7063367	.	-	.	ID=AT2G16300;Note=protein_coding_gene;Name=AT2G16300					7060764	7060925
2	TAIR10	gene	7872251	7873912	.	+	.	ID=AT2G18110;Note=protein_coding_gene;Name=AT2G18110					7875160	7875434
2	TAIR10	gene	7876615	7877681	.	-	.	ID=AT2G18120;Note=protein_coding_gene;Name=AT2G18120					7875160	7875434
2	TAIR10	gene	7964393	7964909	.	+	.	ID=AT2G18328;Note=protein_coding_gene;Name=AT2G18328					7963665	7963818
2	TAIR10	gene	7965635	7969105	.	+	.	ID=AT2G18330;Note=protein_coding_gene;Name=AT2G18330					7963665	7963818
2	TAIR10	gene	10559384	10560175	.	+	.	ID=AT2G24762;Note=protein_coding_gene;Name=AT2G24762					10558196	10558540
2	TAIR10	gene	11243219	11246035	.	-	.	ID=AT2G26430;Note=protein_coding_gene;Name=AT2G26430					11246500	11246578
2	TAIR10	gene	11247383	11249493	.	+	.	ID=AT2G26440;Note=protein_coding_gene;Name=AT2G26440					11246500	11246578
2	TAIR10	gene	11669655	11670644	.	+	.	ID=AT2G27260;Note=protein_coding_gene;Name=AT2G27260					11669090	11669163
2	TAIR10	gene	11762061	11763104	.	+	.	ID=AT2G27520;Note=protein_coding_gene;Name=AT2G27520					11762585	11762679
2	TAIR10	gene	11763217	11764845	.	-	.	ID=AT2G27530;Note=protein_coding_gene;Name=AT2G27530					11762585	11762679
2	TAIR10	gene	11819829	11821878	.	-	.	ID=AT2G27730;Note=protein_coding_gene;Name=AT2G27730					11822627	11822742
2	TAIR10	gene	11822732	11823732	.	+	.	ID=AT2G27740;Note=protein_coding_gene;Name=AT2G27740					11822627	11822742
2	TAIR10	gene	11823916	11824461	.	-	.	ID=AT2G27750;Note=protein_coding_gene;Name=AT2G27750					11822627	11822742
2	TAIR10	gene	12199098	12200765	.	-	.	ID=AT2G28510;Note=protein_coding_gene;Name=AT2G28510					12202403	12202555
2	TAIR10	gene	13674498	13675286	.	+	.	ID=AT2G32190;Note=protein_coding_gene;Name=AT2G32190					13675779	13675943
2	TAIR10	gene	13676488	13677231	.	+	.	ID=AT2G32200;Note=protein_coding_gene;Name=AT2G32200					13675779	13675943
2	TAIR10	gene	14143554	14144721	.	-	.	ID=AT2G33370;Note=protein_coding_gene;Name=AT2G33370					14145283	14145408
2	TAIR10	gene	14144831	14146471	.	-	.	ID=AT2G33380;Note=protein_coding_gene;Name=AT2G33380					14145283	14145408
2	TAIR10	gene	14387421	14390230	.	-	.	ID=AT2G34070;Note=protein_coding_gene;Name=AT2G34070					14386655	14387165
2	TAIR10	gene	14384896	14386669	.	+	.	ID=AT2G34060;Note=protein_coding_gene;Name=AT2G34060					14386655	14387165
2	TAIR10	gene	14393181	14394858	.	-	.	ID=AT2G34080;Note=protein_coding_gene;Name=AT2G34080					14392836	14393131
2	TAIR10	gene	14392551	14403317	.	+	.	ID=AT2G34110;Note=protein_coding_gene;Name=AT2G34110					14392836	14393131
2	TAIR10	gene	15088832	15092415	.	-	.	ID=AT2G35940;Note=protein_coding_gene;Name=AT2G35940					15094270	15094398
2	TAIR10	gene	16079681	16081509	.	+	.	ID=AT2G38390;Note=protein_coding_gene;Name=AT2G38390					16082688	16082815
2	TAIR10	gene	16083689	16086349	.	+	.	ID=AT2G38400;Note=protein_coding_gene;Name=AT2G38400					16082688	16082815
2	TAIR10	gene	16138570	16142588	.	+	.	ID=AT2G38580;Note=protein_coding_gene;Name=AT2G38580					16143198	16143336
2	TAIR10	gene	16142897	16144184	.	+	.	ID=AT2G38590;Note=protein_coding_gene;Name=AT2G38590					16143198	16143336
2	TAIR10	gene	18804350	18806522	.	+	.	ID=AT2G45650;Note=protein_coding_gene;Name=AT2G45650					18803926	18804069
3	TAIR10	gene	808745	809158	.	-	.	ID=AT3G03400;Note=protein_coding_gene;Name=AT3G03400					810431	810505
3	TAIR10	gene	809875	810795	.	-	.	ID=AT3G03405;Note=protein_coding_gene;Name=AT3G03405					810431	810505
3	TAIR10	gene	811324	811719	.	-	.	ID=AT3G03410;Note=protein_coding_gene;Name=AT3G03410					810431	810505
3	TAIR10	gene	812448	814027	.	+	.	ID=AT3G03420;Note=protein_coding_gene;Name=AT3G03420					810431	810505
3	TAIR10	gene	799615	808522	.	+	.	ID=AT3G03380;Note=protein_coding_gene;Name=AT3G03380					810431	810505
3	TAIR10	gene	1121950	1122828	.	+	.	ID=AT3G04250;Note=protein_coding_gene;Name=AT3G04250					1122051	1122144
3	TAIR10	gene	1123023	1127515	.	-	.	ID=AT3G04260;Note=protein_coding_gene;Name=AT3G04260					1122051	1122144
3	TAIR10	gene	1113934	1120872	.	-	.	ID=AT3G04240;Note=protein_coding_gene;Name=AT3G04240					1122051	1122144
3	TAIR10	gene	2209412	2211307	.	+	.	ID=AT3G07000;Note=protein_coding_gene;Name=AT3G07000					2211885	2212007
3	TAIR10	gene	2212063	2212413	.	+	.	ID=AT3G07005;Note=protein_coding_gene;Name=AT3G07005					2211885	2212007
3	TAIR10	gene	2212728	2216483	.	-	.	ID=AT3G07010;Note=protein_coding_gene;Name=AT3G07010					2211885	2212007
3	TAIR10	gene	3410252	3412070	.	-	.	ID=AT3G10900;Note=protein_coding_gene;Name=AT3G10900					3410240	3410322
3	TAIR10	gene	3407455	3409000	.	-	.	ID=AT3G10890;Note=protein_coding_gene;Name=AT3G10890					3410240	3410322
3	TAIR10	gene	4729823	4731803	.	+	.	ID=AT3G14210;Note=protein_coding_gene;Name=AT3G14210					4729457	4729740
3	TAIR10	gene	5983199	5984320	.	+	.	ID=AT3G17480;Note=protein_coding_gene;Name=AT3G17480					5983234	5983351
3	TAIR10	gene	5984827	5985993	.	+	.	ID=AT3G17490;Note=protein_coding_gene;Name=AT3G17490					5983234	5983351
3	TAIR10	gene	5979834	5982115	.	+	.	ID=AT3G17470;Note=protein_coding_gene;Name=AT3G17470					5983234	5983351
3	TAIR10	gene	5983199	5984320	.	+	.	ID=AT3G17480;Note=protein_coding_gene;Name=AT3G17480					5984842	5984934
3	TAIR10	gene	5984827	5985993	.	+	.	ID=AT3G17490;Note=protein_coding_gene;Name=AT3G17490					5984842	5984934
3	TAIR10	gene	5986685	5988498	.	+	.	ID=AT3G17500;Note=protein_coding_gene;Name=AT3G17500					5984842	5984934
3	TAIR10	gene	6247914	6249960	.	+	.	ID=AT3G18220;Note=protein_coding_gene;Name=AT3G18220					6246907	6247110
3	TAIR10	gene	6752531	6754785	.	+	.	ID=AT3G19480;Note=protein_coding_gene;Name=AT3G19480					6752142	6752239
3	TAIR10	gene	6749485	6751017	.	+	.	ID=AT3G19470;Note=protein_coding_gene;Name=AT3G19470					6752142	6752239
3	TAIR10	gene	7783711	7784469	.	-	.	ID=AT3G22100;Note=protein_coding_gene;Name=AT3G22100					7785867	7786444
3	TAIR10	gene	9128516	9130321	.	+	.	ID=AT3G25060;Note=protein_coding_gene;Name=AT3G25060					9130664	9130772
3	TAIR10	gene	9132310	9134030	.	+	.	ID=AT3G25070;Note=protein_coding_gene;Name=AT3G25070					9130664	9130772
3	TAIR10	gene	9146271	9148486	.	-	.	ID=AT3G25110;Note=protein_coding_gene;Name=AT3G25110					9149001	9149077
3	TAIR10	gene	9149544	9151123	.	-	.	ID=AT3G25120;Note=protein_coding_gene;Name=AT3G25120					9149001	9149077
3	TAIR10	gene	9333719	9334804	.	+	.	ID=AT3G25640;Note=protein_coding_gene;Name=AT3G25640					9334843	9334962
3	TAIR10	gene	9335876	9336459	.	-	.	ID=AT3G25650;Note=protein_coding_gene;Name=AT3G25650					9334843	9334962
3	TAIR10	gene	9872333	9872553	.	-	.	ID=AT3G26813;Note=miRNA;Name=AT3G26813					9874307	9874456
3	TAIR10	gene	9875525	9875737	.	-	.	ID=AT3G26815;Note=miRNA;Name=AT3G26815					9874307	9874456
3	TAIR10	gene	9875893	9876103	.	-	.	ID=AT3G26816;Note=miRNA;Name=AT3G26816					9874307	9874456
3	TAIR10	gene	13451438	13452807	.	-	.	ID=AT3G32904;Note=protein_coding_gene;Name=AT3G32904					13451631	13452275
3	TAIR10	gene	18311909	18313490	.	-	.	ID=AT3G49380;Note=protein_coding_gene;Name=AT3G49380					18310526	18310866
3	TAIR10	gene	21449298	21455961	.	+	.	ID=AT3G57940;Note=protein_coding_gene;Name=AT3G57940					21457352	21457412
3	TAIR10	gene	21660598	21664095	.	-	.	ID=AT3G58580;Note=protein_coding_gene;Name=AT3G58580					21664707	21664807
3	TAIR10	gene	21666082	21668625	.	+	.	ID=AT3G58590;Note=protein_coding_gene;Name=AT3G58590					21664707	21664807
4	TAIR10	gene	41665	43197	.	-	.	ID=AT4G00120;Note=protein_coding_gene;Name=AT4G00120					44016	44136
4	TAIR10	gene	45275	45370	.	-	.	ID=AT4G00124;Note=protein_coding_gene;Name=AT4G00124					44016	44136
4	TAIR10	gene	708544	711256	.	+	.	ID=AT4G01660;Note=protein_coding_gene;Name=AT4G01660					712862	712969
4	TAIR10	gene	711192	712643	.	-	.	ID=AT4G01670;Note=protein_coding_gene;Name=AT4G01670					712862	712969
4	TAIR10	gene	713216	713389	.	-	.	ID=AT4G01671;Note=protein_coding_gene;Name=AT4G01671					712862	712969
4	TAIR10	gene	2033427	2035946	.	+	.	ID=AT4G04220;Note=protein_coding_gene;Name=AT4G04220					2036351	2036546
4	TAIR10	gene	2035159	2036370	.	-	.	ID=AT4G04221;Note=other_RNA;Name=AT4G04221					2036351	2036546
4	TAIR10	gene	2036511	2037816	.	+	.	ID=AT4G04223;Note=other_RNA;Name=AT4G04223					2036351	2036546
4	TAIR10	gene	6309393	6310869	.	-	.	ID=AT4G10110;Note=protein_coding_gene;Name=AT4G10110					6312657	6312913
4	TAIR10	gene	6311477	6311581	.	-	.	ID=AT4G10112;Note=protein_coding_gene;Name=AT4G10112					6312657	6312913
4	TAIR10	gene	6312104	6312557	.	-	.	ID=AT4G10115;Note=protein_coding_gene;Name=AT4G10115					6312657	6312913
4	TAIR10	gene	6314787	6319936	.	+	.	ID=AT4G10120;Note=protein_coding_gene;Name=AT4G10120					6312657	6312913
4	TAIR10	gene	7845707	7845927	.	+	.	ID=AT4G13493;Note=miRNA;Name=AT4G13493					7843785	7843833
4	TAIR10	gene	7842967	7846774	.	+	.	ID=AT4G13495;Note=other_RNA;Name=AT4G13495					7843785	7843833
4	TAIR10	gene	7845707	7845927	.	+	.	ID=AT4G13493;Note=miRNA;Name=AT4G13493					7844351	7844813
4	TAIR10	gene	7846597	7846899	.	+	.	ID=AT4G13494;Note=miRNA;Name=AT4G13494					7844351	7844813
4	TAIR10	gene	7842967	7846774	.	+	.	ID=AT4G13495;Note=other_RNA;Name=AT4G13495					7844351	7844813
4	TAIR10	gene	8185370	8188783	.	-	.	ID=AT4G14200;Note=protein_coding_gene;Name=AT4G14200					8189130	8189161
4	TAIR10	gene	8190212	8195265	.	-	.	ID=AT4G14210;Note=protein_coding_gene;Name=AT4G14210					8189130	8189161
4	TAIR10	gene	8204347	8207408	.	-	.	ID=AT4G14240;Note=protein_coding_gene;Name=AT4G14240					8208257	8208381
4	TAIR10	gene	8208748	8213237	.	-	.	ID=AT4G14250;Note=protein_coding_gene;Name=AT4G14250					8208257	8208381
4	TAIR10	gene	8267289	8271121	.	-	.	ID=AT4G14360;Note=protein_coding_gene;Name=AT4G14360					8271308	8271460
4	TAIR10	gene	8271464	8273765	.	-	.	ID=AT4G14365;Note=protein_coding_gene;Name=AT4G14365					8271308	8271460
4	TAIR10	gene	8835495	8838676	.	+	.	ID=AT4G15440;Note=protein_coding_gene;Name=AT4G15440					8836493	8837171
4	TAIR10	gene	9789789	9791145	.	-	.	ID=AT4G17580;Note=protein_coding_gene;Name=AT4G17580					9791570	9791692
4	TAIR10	gene	9792523	9793259	.	-	.	ID=AT4G17585;Note=protein_coding_gene;Name=AT4G17585					9791570	9791692
4	TAIR10	gene	10639269	10647079	.	-	.	ID=AT4G19520;Note=protein_coding_gene;Name=AT4G19520					10648858	10649055
4	TAIR10	gene	11254602	11255351	.	-	.	ID=AT4G21080;Note=protein_coding_gene;Name=AT4G21080					11255674	11255854
4	TAIR10	gene	11256459	11258588	.	-	.	ID=AT4G21090;Note=protein_coding_gene;Name=AT4G21090					11255674	11255854
4	TAIR10	gene	12299823	12302719	.	+	.	ID=AT4G23570;Note=protein_coding_gene;Name=AT4G23570					12302980	12303157
4	TAIR10	gene	12304246	12305397	.	-	.	ID=AT4G23580;Note=protein_coding_gene;Name=AT4G23580					12302980	12303157
4	TAIR10	gene	14431526	14432290	.	+	.	ID=AT4G29285;Note=protein_coding_gene;Name=AT4G29285					14432737	14432769
4	TAIR10	gene	14432741	14433084	.	-	.	ID=AT4G29290;Note=protein_coding_gene;Name=AT4G29290					14432737	14432769
4	TAIR10	gene	14433991	14434524	.	-	.	ID=AT4G29300;Note=protein_coding_gene;Name=AT4G29300					14432737	14432769
4	TAIR10	gene	14431526	14432290	.	+	.	ID=AT4G29285;Note=protein_coding_gene;Name=AT4G29285					14432772	14432890
4	TAIR10	gene	14432741	14433084	.	-	.	ID=AT4G29290;Note=protein_coding_gene;Name=AT4G29290					14432772	14432890
4	TAIR10	gene	14433991	14434524	.	-	.	ID=AT4G29300;Note=protein_coding_gene;Name=AT4G29300					14432772	14432890
4	TAIR10	gene	16047354	16049355	.	-	.	ID=AT4G33280;Note=protein_coding_gene;Name=AT4G33280					16050135	16050187
4	TAIR10	gene	16049573	16050865	.	+	.	ID=AT4G33290;Note=protein_coding_gene;Name=AT4G33290					16050135	16050187
4	TAIR10	gene	16050456	16056526	.	-	.	ID=AT4G33300;Note=protein_coding_gene;Name=AT4G33300					16050135	16050187
5	TAIR10	gene	908563	910149	.	+	.	ID=AT5G03590;Note=protein_coding_gene;Name=AT5G03590					911259	911302
5	TAIR10	gene	912807	914226	.	+	.	ID=AT5G03600;Note=protein_coding_gene;Name=AT5G03600					911259	911302
5	TAIR10	gene	908563	910149	.	+	.	ID=AT5G03590;Note=protein_coding_gene;Name=AT5G03590					911442	911497
5	TAIR10	gene	912807	914226	.	+	.	ID=AT5G03600;Note=protein_coding_gene;Name=AT5G03600					911442	911497
5	TAIR10	gene	947146	950171	.	+	.	ID=AT5G03670;Note=protein_coding_gene;Name=AT5G03670					951554	951668
5	TAIR10	gene	2252237	2256018	.	+	.	ID=AT5G07210;Note=protein_coding_gene;Name=AT5G07210					2252976	2253036
5	TAIR10	gene	6105480	6109385	.	-	.	ID=AT5G18420;Note=protein_coding_gene;Name=AT5G18420					6109988	6110107
5	TAIR10	gene	6110255	6112029	.	-	.	ID=AT5G18430;Note=protein_coding_gene;Name=AT5G18430					6109988	6110107
5	TAIR10	gene	7025686	7026532	.	-	.	ID=AT5G20740;Note=protein_coding_gene;Name=AT5G20740					7027425	7027582
5	TAIR10	gene	7653257	7654724	.	-	.	ID=AT5G22890;Note=protein_coding_gene;Name=AT5G22890					7655121	7655284
5	TAIR10	gene	7657224	7659868	.	+	.	ID=AT5G22900;Note=protein_coding_gene;Name=AT5G22900					7655121	7655284
5	TAIR10	gene	7803141	7805815	.	-	.	ID=AT5G23190;Note=protein_coding_gene;Name=AT5G23190					7806665	7806880
5	TAIR10	gene	7807183	7809164	.	+	.	ID=AT5G23200;Note=protein_coding_gene;Name=AT5G23200					7806665	7806880
5	TAIR10	gene	8363831	8365036	.	-	.	ID=AT5G24480;Note=protein_coding_gene;Name=AT5G24480					8362410	8362514
5	TAIR10	gene	9038860	9041377	.	+	.	ID=AT5G25910;Note=protein_coding_gene;Name=AT5G25910					9042742	9042845
5	TAIR10	gene	9044206	9046528	.	-	.	ID=AT5G25920;Note=protein_coding_gene;Name=AT5G25920					9042742	9042845
5	TAIR10	gene	9050794	9054143	.	+	.	ID=AT5G25930;Note=protein_coding_gene;Name=AT5G25930					9049762	9049935
5	TAIR10	gene	9117290	9117817	.	-	.	ID=AT5G26100;Note=protein_coding_gene;Name=AT5G26100					9115201	9115312
5	TAIR10	gene	9109026	9113235	.	-	.	ID=AT5G26090;Note=protein_coding_gene;Name=AT5G26090					9115201	9115312
5	TAIR10	gene	9275947	9278596	.	+	.	ID=AT5G26667;Note=protein_coding_gene;Name=AT5G26667					9280468	9280652
5	TAIR10	gene	9279309	9279611	.	+	.	ID=AT5G26673;Note=protein_coding_gene;Name=AT5G26673					9280468	9280652
5	TAIR10	gene	9282479	9283007	.	+	.	ID=AT5G26692;Note=protein_coding_gene;Name=AT5G26692					9280468	9280652
5	TAIR10	gene	9548542	9550597	.	+	.	ID=AT5G27140;Note=protein_coding_gene;Name=AT5G27140					9551008	9551152
5	TAIR10	gene	9684072	9685561	.	+	.	ID=AT5G27420;Note=protein_coding_gene;Name=AT5G27420					9686262	9686418
5	TAIR10	gene	9687378	9689420	.	+	.	ID=AT5G27430;Note=protein_coding_gene;Name=AT5G27430					9686262	9686418
5	TAIR10	gene	9878991	9881806	.	-	.	ID=AT5G27870;Note=protein_coding_gene;Name=AT5G27870					9883556	9883645
5	TAIR10	gene	10610959	10611446	.	+	.	ID=AT5G28610;Note=protein_coding_gene;Name=AT5G28610					10609542	10609806
5	TAIR10	gene	10654592	10654741	.	-	.	ID=AT5G28642;Note=protein_coding_gene;Name=AT5G28642					10654019	10654227
5	TAIR10	gene	15121438	15121836	.	+	.	ID=AT5G37960;Note=protein_coding_gene;Name=AT5G37960					15120611	15120640
5	TAIR10	gene	15752992	15754677	.	-	.	ID=AT5G39360;Note=protein_coding_gene;Name=AT5G39360					15755571	15755798
5	TAIR10	gene	15756299	15756884	.	-	.	ID=AT5G39365;Note=protein_coding_gene;Name=AT5G39365					15755571	15755798
5	TAIR10	gene	15757717	15758109	.	+	.	ID=AT5G39370;Note=protein_coding_gene;Name=AT5G39370					15755571	15755798
5	TAIR10	gene	15793965	15795596	.	-	.	ID=AT5G39471;Note=protein_coding_gene;Name=AT5G39471					15796047	15796286
5	TAIR10	gene	15801635	15803341	.	-	.	ID=AT5G39480;Note=protein_coding_gene;Name=AT5G39480					15800478	15800590
5	TAIR10	gene	16138544	16141134	.	-	.	ID=AT5G40350;Note=protein_coding_gene;Name=AT5G40350					16142031	16142146
5	TAIR10	gene	16136594	16141361	.	+	.	ID=AT5G40348;Note=other_RNA;Name=AT5G40348					16142031	16142146
5	TAIR10	gene	16962851	16962976	.	+	.	ID=AT5G42405;Note=protein_coding_gene;Name=AT5G42405					16963754	16963864
5	TAIR10	gene	16964764	16965099	.	+	.	ID=AT5G42410;Note=protein_coding_gene;Name=AT5G42410					16963754	16963864
5	TAIR10	gene	17706965	17709199	.	-	.	ID=AT5G44010;Note=protein_coding_gene;Name=AT5G44010					17710709	17710871
5	TAIR10	gene	17712409	17714336	.	+	.	ID=AT5G44020;Note=protein_coding_gene;Name=AT5G44020					17710709	17710871
5	TAIR10	gene	17914023	17916019	.	-	.	ID=AT5G44450;Note=protein_coding_gene;Name=AT5G44450					17916879	17916950
5	TAIR10	gene	17917226	17917983	.	+	.	ID=AT5G44460;Note=protein_coding_gene;Name=AT5G44460					17916879	17916950
5	TAIR10	gene	17918739	17919164	.	+	.	ID=AT5G44470;Note=protein_coding_gene;Name=AT5G44470					17916879	17916950
5	TAIR10	gene	18353608	18356875	.	+	.	ID=AT5G45300;Note=protein_coding_gene;Name=AT5G45300					18352757	18352864
5	TAIR10	gene	18349782	18352498	.	-	.	ID=AT5G45290;Note=protein_coding_gene;Name=AT5G45290					18352757	18352864
5	TAIR10	gene	18779796	18780205	.	-	.	ID=AT5G46295;Note=protein_coding_gene;Name=AT5G46295					18778129	18778254
5	TAIR10	gene	18774086	18776742	.	-	.	ID=AT5G46290;Note=protein_coding_gene;Name=AT5G46290					18778129	18778254
5	TAIR10	gene	20373515	20376207	.	+	.	ID=AT5G50110;Note=protein_coding_gene;Name=AT5G50110					20377175	20377282
5	TAIR10	gene	20523575	20526469	.	-	.	ID=AT5G50400;Note=protein_coding_gene;Name=AT5G50400					20527715	20527884
5	TAIR10	gene	20528199	20529827	.	-	.	ID=AT5G50410;Note=protein_coding_gene;Name=AT5G50410					20527715	20527884
5	TAIR10	gene	20835137	20838262	.	-	.	ID=AT5G51270;Note=protein_coding_gene;Name=AT5G51270					20839706	20839795
5	TAIR10	gene	20841245	20843806	.	+	.	ID=AT5G51280;Note=protein_coding_gene;Name=AT5G51280					20839706	20839795
5	TAIR10	gene	21822486	21826451	.	+	.	ID=AT5G53760;Note=protein_coding_gene;Name=AT5G53760					21821003	21821386
5	TAIR10	gene	21853397	21854117	.	+	.	ID=AT5G53820;Note=protein_coding_gene;Name=AT5G53820					21855333	21855529
5	TAIR10	gene	21857050	21857984	.	+	.	ID=AT5G53830;Note=protein_coding_gene;Name=AT5G53830					21855333	21855529
5	TAIR10	gene	22066831	22067565	.	+	.	ID=AT5G54340;Note=protein_coding_gene;Name=AT5G54340					22069217	22069391
5	TAIR10	gene	22070135	22071347	.	+	.	ID=AT5G54350;Note=protein_coding_gene;Name=AT5G54350					22069217	22069391
5	TAIR10	gene	22424577	22429502	.	-	.	ID=AT5G55300;Note=protein_coding_gene;Name=AT5G55300					22429971	22430004
5	TAIR10	gene	22430176	22435076	.	-	.	ID=AT5G55310;Note=protein_coding_gene;Name=AT5G55310					22429971	22430004
5	TAIR10	gene	22700962	22702116	.	-	.	ID=AT5G56050;Note=protein_coding_gene;Name=AT5G56050					22703532	22703661
5	TAIR10	gene	22704008	22704892	.	+	.	ID=AT5G56060;Note=protein_coding_gene;Name=AT5G56060					22703532	22703661
5	TAIR10	gene	23337850	23338807	.	+	.	ID=AT5G57625;Note=protein_coding_gene;Name=AT5G57625					23340005	23340196
5	TAIR10	gene	23340847	23343258	.	-	.	ID=AT5G57630;Note=protein_coding_gene;Name=AT5G57630					23340005	23340196
5	TAIR10	gene	24522978	24525812	.	+	.	ID=AT5G60940;Note=protein_coding_gene;Name=AT5G60940					24526826	24527016
5	TAIR10	gene	24526298	24526636	.	+	.	ID=AT5G60945;Note=protein_coding_gene;Name=AT5G60945					24526826	24527016
5	TAIR10	gene	24528250	24530011	.	-	.	ID=AT5G60960;Note=protein_coding_gene;Name=AT5G60960					24526826	24527016
5	TAIR10	gene	24526847	24528084	.	-	.	ID=AT5G60950;Note=protein_coding_gene;Name=AT5G60950					24526826	24527016
5	TAIR10	gene	25466128	25468433	.	-	.	ID=AT5G63620;Note=protein_coding_gene;Name=AT5G63620					25469493	25469924

## Sheet: Genes flanking DMRs generation5
1	TAIR10	gene	775527	780062	.	+	.	ID=AT1G03190;Note=protein_coding_gene;Name=AT1G03190					781073	781208
1	TAIR10	gene	780602	781285	.	+	.	ID=AT1G03200;Note=protein_coding_gene;Name=AT1G03200					781073	781208
1	TAIR10	gene	782948	784240	.	+	.	ID=AT1G03210;Note=protein_coding_gene;Name=AT1G03210					781073	781208
1	TAIR10	gene	2331170	2333738	.	-	.	ID=AT1G07570;Note=protein_coding_gene;Name=AT1G07570					2335177	2335282
1	TAIR10	gene	2334822	2334894	.	+	.	ID=AT1G07580;Note=tRNA;Name=AT1G07580					2335177	2335282
1	TAIR10	gene	2336523	2339391	.	-	.	ID=AT1G07590;Note=protein_coding_gene;Name=AT1G07590					2335177	2335282
1	TAIR10	gene	3592746	3595077	.	-	.	ID=AT1G10780;Note=protein_coding_gene;Name=AT1G10780					3595919	3596028
1	TAIR10	gene	3596360	3597847	.	+	.	ID=AT1G10790;Note=protein_coding_gene;Name=AT1G10790					3595919	3596028
1	TAIR10	gene	6235895	6238799	.	+	.	ID=AT1G18130;Note=protein_coding_gene;Name=AT1G18130					6233902	6235172
1	TAIR10	gene	7200394	7201538	.	+	.	ID=AT1G20740;Note=protein_coding_gene;Name=AT1G20740					7201794	7202039
1	TAIR10	gene	7203302	7208998	.	-	.	ID=AT1G20750;Note=protein_coding_gene;Name=AT1G20750					7201794	7202039
1	TAIR10	gene	8469534	8471417	.	-	.	ID=AT1G23950;Note=protein_coding_gene;Name=AT1G23950					8471923	8472201
1	TAIR10	gene	9063471	9064914	.	-	.	ID=AT1G26200;Note=protein_coding_gene;Name=AT1G26200					9062087	9062622
1	TAIR10	gene	9057096	9061086	.	-	.	ID=AT1G26190;Note=protein_coding_gene;Name=AT1G26190					9062087	9062622
1	TAIR10	gene	9253631	9254167	.	+	.	ID=AT1G26762;Note=protein_coding_gene;Name=AT1G26762					9253887	9254182
1	TAIR10	gene	9455368	9458026	.	-	.	ID=AT1G27210;Note=protein_coding_gene;Name=AT1G27210					9454045	9454149
1	TAIR10	gene	10003966	10004523	.	+	.	ID=AT1G28450;Note=protein_coding_gene;Name=AT1G28450					10005795	10006009
1	TAIR10	gene	10006230	10006778	.	+	.	ID=AT1G28460;Note=protein_coding_gene;Name=AT1G28460					10005795	10006009
1	TAIR10	gene	11423059	11423684	.	-	.	ID=AT1G31835;Note=protein_coding_gene;Name=AT1G31835					11422000	11422410
1	TAIR10	gene	11423906	11426714	.	+	.	ID=AT1G31840;Note=protein_coding_gene;Name=AT1G31840					11422000	11422410
1	TAIR10	gene	11418625	11420837	.	-	.	ID=AT1G31830;Note=protein_coding_gene;Name=AT1G31830					11422000	11422410
1	TAIR10	gene	16125782	16127288	.	+	.	ID=AT1G42960;Note=protein_coding_gene;Name=AT1G42960					16125413	16125574
1	TAIR10	gene	16127381	16129843	.	+	.	ID=AT1G42970;Note=protein_coding_gene;Name=AT1G42970					16125413	16125574
1	TAIR10	gene	17385717	17386186	.	+	.	ID=AT1G47400;Note=protein_coding_gene;Name=AT1G47400					17386976	17387186
1	TAIR10	gene	19220977	19225690	.	-	.	ID=AT1G51805;Note=protein_coding_gene;Name=AT1G51805					19226337	19226616
1	TAIR10	gene	19227119	19232359	.	-	.	ID=AT1G51810;Note=protein_coding_gene;Name=AT1G51810					19226337	19226616
1	TAIR10	gene	22071292	22073147	.	-	.	ID=AT1G59960;Note=protein_coding_gene;Name=AT1G59960					22075104	22075367
1	TAIR10	gene	22073534	22074876	.	+	.	ID=AT1G59970;Note=protein_coding_gene;Name=AT1G59970					22075104	22075367
1	TAIR10	gene	23004499	23005650	.	+	.	ID=AT1G62270;Note=protein_coding_gene;Name=AT1G62270					23004550	23004636
1	TAIR10	gene	23084293	23087127	.	-	.	ID=AT1G62390;Note=protein_coding_gene;Name=AT1G62390					23087814	23087984
1	TAIR10	gene	24039810	24040595	.	-	.	ID=AT1G64700;Note=protein_coding_gene;Name=AT1G64700					24041433	24041548
1	TAIR10	gene	24508633	24510742	.	-	.	ID=AT1G65880;Note=protein_coding_gene;Name=AT1G65880					24506439	24506685
1	TAIR10	gene	24677154	24678415	.	+	.	ID=AT1G66230;Note=protein_coding_gene;Name=AT1G66230					24675721	24675878
1	TAIR10	gene	25725455	25727701	.	-	.	ID=AT1G68550;Note=protein_coding_gene;Name=AT1G68550					25728764	25728919
1	TAIR10	gene	25725455	25727701	.	-	.	ID=AT1G68552;Note=protein_coding_gene;Name=AT1G68552					25728764	25728919
1	TAIR10	gene	25880323	25882222	.	+	.	ID=AT1G68840;Note=protein_coding_gene;Name=AT1G68840					25879497	25879654
1	TAIR10	gene	27058439	27060785	.	+	.	ID=AT1G71890;Note=protein_coding_gene;Name=AT1G71890					27059834	27059928
1	TAIR10	gene	27061486	27064496	.	+	.	ID=AT1G71900;Note=protein_coding_gene;Name=AT1G71900					27059834	27059928
1	TAIR10	gene	27118621	27119708	.	-	.	ID=AT1G72070;Note=protein_coding_gene;Name=AT1G72070					27121072	27121169
1	TAIR10	gene	27120264	27122761	.	-	.	ID=AT1G72080;Note=protein_coding_gene;Name=AT1G72080					27121072	27121169
1	TAIR10	gene	27552970	27555322	.	-	.	ID=AT1G73280;Note=protein_coding_gene;Name=AT1G73280					27556171	27556394
1	TAIR10	gene	27556397	27558773	.	-	.	ID=AT1G73290;Note=protein_coding_gene;Name=AT1G73290					27556171	27556394
1	TAIR10	gene	28837573	28842566	.	+	.	ID=AT1G76820;Note=protein_coding_gene;Name=AT1G76820					28843953	28844151
1	TAIR10	gene	28844644	28845765	.	+	.	ID=AT1G76830;Note=protein_coding_gene;Name=AT1G76830					28843953	28844151
1	TAIR10	gene	29314841	29317067	.	-	.	ID=AT1G77980;Note=protein_coding_gene;Name=AT1G77980					29316490	29316643
1	TAIR10	gene	29317899	29323352	.	-	.	ID=AT1G77990;Note=protein_coding_gene;Name=AT1G77990					29316490	29316643
2	TAIR10	gene	469370	472070	.	-	.	ID=AT2G02000;Note=protein_coding_gene;Name=AT2G02000					473786	474065
2	TAIR10	gene	474165	476594	.	-	.	ID=AT2G02010;Note=protein_coding_gene;Name=AT2G02010					473786	474065
2	TAIR10	gene	590221	591650	.	-	.	ID=AT2G02230;Note=protein_coding_gene;Name=AT2G02230					592888	593092
2	TAIR10	gene	592359	593602	.	-	.	ID=AT2G02240;Note=protein_coding_gene;Name=AT2G02240					592888	593092
2	TAIR10	gene	594655	595852	.	-	.	ID=AT2G02250;Note=protein_coding_gene;Name=AT2G02250					592888	593092
2	TAIR10	gene	2242681	2244487	.	-	.	ID=AT2G05850;Note=protein_coding_gene;Name=AT2G05850					2241179	2241207
2	TAIR10	gene	6399621	6401059	.	+	.	ID=AT2G14890;Note=protein_coding_gene;Name=AT2G14890					6397616	6397773
2	TAIR10	gene	7275700	7277233	.	+	.	ID=AT2G16760;Note=protein_coding_gene;Name=AT2G16760					7278747	7278897
2	TAIR10	gene	7279431	7281157	.	+	.	ID=AT2G16770;Note=protein_coding_gene;Name=AT2G16770					7278747	7278897
2	TAIR10	gene	9259583	9260656	.	+	.	ID=AT2G21650;Note=protein_coding_gene;Name=AT2G21650					9262459	9262583
2	TAIR10	gene	9263537	9264098	.	+	.	ID=AT2G21655;Note=protein_coding_gene;Name=AT2G21655					9262459	9262583
2	TAIR10	gene	9517017	9517229	.	+	.	ID=AT2G22426;Note=protein_coding_gene;Name=AT2G22426					9518233	9518418
2	TAIR10	gene	9704706	9706150	.	-	.	ID=AT2G22800;Note=protein_coding_gene;Name=AT2G22800					9703039	9703161
2	TAIR10	gene	11243219	11246035	.	-	.	ID=AT2G26430;Note=protein_coding_gene;Name=AT2G26430					11246493	11246559
2	TAIR10	gene	11247383	11249493	.	+	.	ID=AT2G26440;Note=protein_coding_gene;Name=AT2G26440					11246493	11246559
2	TAIR10	gene	11311004	11315096	.	-	.	ID=AT2G26590;Note=protein_coding_gene;Name=AT2G26590					11315608	11315896
2	TAIR10	gene	11316412	11318483	.	+	.	ID=AT2G26600;Note=protein_coding_gene;Name=AT2G26600					11315608	11315896
2	TAIR10	gene	12334172	12334459	.	-	.	ID=AT2G28755;Note=protein_coding_gene;Name=AT2G28755					12333023	12333151
2	TAIR10	gene	12405596	12408235	.	-	.	ID=AT2G28890;Note=protein_coding_gene;Name=AT2G28890					12409873	12410089
2	TAIR10	gene	14143554	14144721	.	-	.	ID=AT2G33370;Note=protein_coding_gene;Name=AT2G33370					14145164	14145417
2	TAIR10	gene	14144831	14146471	.	-	.	ID=AT2G33380;Note=protein_coding_gene;Name=AT2G33380					14145164	14145417
2	TAIR10	gene	15138996	15139178	.	+	.	ID=AT2G36053;Note=protein_coding_gene;Name=AT2G36053					15140131	15140363
2	TAIR10	gene	15329143	15332447	.	-	.	ID=AT2G36560;Note=protein_coding_gene;Name=AT2G36560					15332852	15333001
2	TAIR10	gene	15508798	15509850	.	+	.	ID=AT2G36920;Note=protein_coding_gene;Name=AT2G36920					15511822	15511875
2	TAIR10	gene	15509898	15511514	.	-	.	ID=AT2G36930;Note=protein_coding_gene;Name=AT2G36930					15511822	15511875
2	TAIR10	gene	15511786	15511987	.	-	.	ID=AT2G36940;Note=protein_coding_gene;Name=AT2G36940					15511822	15511875
2	TAIR10	gene	16583073	16586252	.	+	.	ID=AT2G39760;Note=protein_coding_gene;Name=AT2G39760					16588031	16588103
2	TAIR10	gene	16588696	16591032	.	+	.	ID=AT2G39770;Note=protein_coding_gene;Name=AT2G39770					16588031	16588103
2	TAIR10	gene	16737466	16740370	.	-	.	ID=AT2G40090;Note=protein_coding_gene;Name=AT2G40090					16742360	16742502
2	TAIR10	gene	16743023	16745144	.	+	.	ID=AT2G40095;Note=protein_coding_gene;Name=AT2G40095					16742360	16742502
2	TAIR10	gene	17527257	17528937	.	+	.	ID=AT2G41990;Note=protein_coding_gene;Name=AT2G41990					17530729	17531026
2	TAIR10	gene	17529243	17530443	.	-	.	ID=AT2G42000;Note=protein_coding_gene;Name=AT2G42000					17530729	17531026
2	TAIR10	gene	17531192	17532582	.	-	.	ID=AT2G42005;Note=protein_coding_gene;Name=AT2G42005					17530729	17531026
2	TAIR10	gene	17532813	17538400	.	-	.	ID=AT2G42010;Note=protein_coding_gene;Name=AT2G42010					17530729	17531026
2	TAIR10	gene	17785409	17787421	.	+	.	ID=AT2G42720;Note=protein_coding_gene;Name=AT2G42720					17788328	17788715
2	TAIR10	gene	17787454	17791582	.	-	.	ID=AT2G42730;Note=protein_coding_gene;Name=AT2G42730					17788328	17788715
3	TAIR10	gene	755159	759282	.	-	.	ID=AT3G03260;Note=protein_coding_gene;Name=AT3G03260					756692	756884
3	TAIR10	gene	1710013	1712165	.	-	.	ID=AT3G05770;Note=protein_coding_gene;Name=AT3G05770					1712126	1712268
3	TAIR10	gene	2255710	2258005	.	-	.	ID=AT3G07130;Note=protein_coding_gene;Name=AT3G07130					2258908	2258981
3	TAIR10	gene	6169090	6171724	.	-	.	ID=AT3G18035;Note=protein_coding_gene;Name=AT3G18035					6172634	6172968
3	TAIR10	gene	6174719	6178465	.	+	.	ID=AT3G18040;Note=protein_coding_gene;Name=AT3G18040					6172634	6172968
3	TAIR10	gene	6247914	6249960	.	+	.	ID=AT3G18220;Note=protein_coding_gene;Name=AT3G18220					6246892	6247103
3	TAIR10	gene	6752531	6754785	.	+	.	ID=AT3G19480;Note=protein_coding_gene;Name=AT3G19480					6752149	6752239
3	TAIR10	gene	6749485	6751017	.	+	.	ID=AT3G19470;Note=protein_coding_gene;Name=AT3G19470					6752149	6752239
3	TAIR10	gene	7230068	7231194	.	-	.	ID=AT3G20680;Note=protein_coding_gene;Name=AT3G20680					7232564	7232628
3	TAIR10	gene	7231570	7232682	.	-	.	ID=AT3G20690;Note=protein_coding_gene;Name=AT3G20690					7232564	7232628
3	TAIR10	gene	7233525	7234505	.	-	.	ID=AT3G20700;Note=protein_coding_gene;Name=AT3G20700					7232564	7232628
3	TAIR10	gene	7817857	7818985	.	-	.	ID=AT3G22160;Note=protein_coding_gene;Name=AT3G22160					7820206	7820392
3	TAIR10	gene	7822018	7826085	.	-	.	ID=AT3G22170;Note=protein_coding_gene;Name=AT3G22170					7820206	7820392
3	TAIR10	gene	8030474	8030629	.	+	.	ID=AT3G22723;Note=protein_coding_gene;Name=AT3G22723					8032339	8032426
3	TAIR10	gene	8031341	8032459	.	-	.	ID=AT3G22730;Note=protein_coding_gene;Name=AT3G22730					8032339	8032426
3	TAIR10	gene	8032959	8035809	.	-	.	ID=AT3G22740;Note=protein_coding_gene;Name=AT3G22740					8032339	8032426
3	TAIR10	gene	8901154	8902638	.	-	.	ID=AT3G24480;Note=protein_coding_gene;Name=AT3G24480					8903509	8903705
3	TAIR10	gene	9333719	9334804	.	+	.	ID=AT3G25640;Note=protein_coding_gene;Name=AT3G25640					9334819	9334962
3	TAIR10	gene	9335876	9336459	.	-	.	ID=AT3G25650;Note=protein_coding_gene;Name=AT3G25650					9334819	9334962
3	TAIR10	gene	9475350	9477460	.	+	.	ID=AT3G25890;Note=protein_coding_gene;Name=AT3G25890					9473608	9473694
3	TAIR10	gene	9906334	9906735	.	-	.	ID=AT3G26880;Note=protein_coding_gene;Name=AT3G26880					9906067	9906260
3	TAIR10	gene	9907234	9911933	.	-	.	ID=AT3G26890;Note=protein_coding_gene;Name=AT3G26890					9906067	9906260
3	TAIR10	gene	11267091	11269229	.	-	.	ID=AT3G29360;Note=protein_coding_gene;Name=AT3G29360					11270325	11270550
3	TAIR10	gene	13219168	13221456	.	+	.	ID=AT3G32260;Note=protein_coding_gene;Name=AT3G32260					13222766	13222962
3	TAIR10	gene	14320952	14324069	.	+	.	ID=AT3G42170;Note=protein_coding_gene;Name=AT3G42170					14319650	14319964
3	TAIR10	gene	15209936	15214742	.	-	.	ID=AT3G43240;Note=protein_coding_gene;Name=AT3G43240					15215282	15215506
3	TAIR10	gene	15216713	15217462	.	+	.	ID=AT3G43250;Note=protein_coding_gene;Name=AT3G43250					15215282	15215506
3	TAIR10	gene	15229778	15230251	.	-	.	ID=AT3G43280;Note=protein_coding_gene;Name=AT3G43280					15229130	15229642
3	TAIR10	gene	15230568	15231115	.	+	.	ID=AT3G43290;Note=protein_coding_gene;Name=AT3G43290					15229130	15229642
3	TAIR10	gene	15231277	15231441	.	-	.	ID=AT3G43291;Note=protein_coding_gene;Name=AT3G43291					15229130	15229642
3	TAIR10	gene	16885891	16885964	.	+	.	ID=AT3G45935;Note=tRNA;Name=AT3G45935					16887738	16887843
3	TAIR10	gene	16886226	16889171	.	-	.	ID=AT3G45940;Note=protein_coding_gene;Name=AT3G45940					16887738	16887843
3	TAIR10	gene	16889461	16890618	.	-	.	ID=AT3G45950;Note=protein_coding_gene;Name=AT3G45950					16887738	16887843
3	TAIR10	gene	18173087	18174947	.	+	.	ID=AT3G49030;Note=protein_coding_gene;Name=AT3G49030					18176068	18176189
3	TAIR10	gene	18177676	18179339	.	+	.	ID=AT3G49040;Note=protein_coding_gene;Name=AT3G49040					18176068	18176189
3	TAIR10	gene	18882304	18882999	.	-	.	ID=AT3G50800;Note=protein_coding_gene;Name=AT3G50800					18884227	18884358
3	TAIR10	gene	20850029	20852027	.	+	.	ID=AT3G56200;Note=protein_coding_gene;Name=AT3G56200					20853782	20853939
3	TAIR10	gene	20852385	20855610	.	-	.	ID=AT3G56210;Note=protein_coding_gene;Name=AT3G56210					20853782	20853939
3	TAIR10	gene	21660598	21664095	.	-	.	ID=AT3G58580;Note=protein_coding_gene;Name=AT3G58580					21664709	21664826
3	TAIR10	gene	21666082	21668625	.	+	.	ID=AT3G58590;Note=protein_coding_gene;Name=AT3G58590					21664709	21664826
4	TAIR10	gene	41665	43197	.	-	.	ID=AT4G00120;Note=protein_coding_gene;Name=AT4G00120					44010	44159
4	TAIR10	gene	45275	45370	.	-	.	ID=AT4G00124;Note=protein_coding_gene;Name=AT4G00124					44010	44159
4	TAIR10	gene	174062	176853	.	-	.	ID=AT4G00400;Note=protein_coding_gene;Name=AT4G00400					177170	177661
4	TAIR10	gene	179022	179513	.	+	.	ID=AT4G00416;Note=protein_coding_gene;Name=AT4G00416					177170	177661
4	TAIR10	gene	412118	413327	.	+	.	ID=AT4G00955;Note=protein_coding_gene;Name=AT4G00955					413221	413368
4	TAIR10	gene	414361	416180	.	+	.	ID=AT4G00960;Note=protein_coding_gene;Name=AT4G00960					413221	413368
4	TAIR10	gene	564760	566310	.	+	.	ID=AT4G01360;Note=protein_coding_gene;Name=AT4G01360					566807	566919
4	TAIR10	gene	567095	569088	.	+	.	ID=AT4G01370;Note=protein_coding_gene;Name=AT4G01370					566807	566919
4	TAIR10	gene	1335729	1337368	.	-	.	ID=AT4G03030;Note=protein_coding_gene;Name=AT4G03030					1339233	1339359
4	TAIR10	gene	1340115	1341289	.	-	.	ID=AT4G03038;Note=other_RNA;Name=AT4G03038					1339233	1339359
4	TAIR10	gene	1340479	1340656	.	+	.	ID=AT4G03039;Note=miRNA;Name=AT4G03039					1339233	1339359
4	TAIR10	gene	1341083	1343140	.	+	.	ID=AT4G03040;Note=protein_coding_gene;Name=AT4G03040					1339233	1339359
4	TAIR10	gene	2033427	2035946	.	+	.	ID=AT4G04220;Note=protein_coding_gene;Name=AT4G04220					2036351	2036457
4	TAIR10	gene	2035159	2036370	.	-	.	ID=AT4G04221;Note=other_RNA;Name=AT4G04221					2036351	2036457
4	TAIR10	gene	2036511	2037816	.	+	.	ID=AT4G04223;Note=other_RNA;Name=AT4G04223					2036351	2036457
4	TAIR10	gene	2417888	2422624	.	+	.	ID=AT4G04750;Note=protein_coding_gene;Name=AT4G04750					2423334	2423644
4	TAIR10	gene	2424164	2427769	.	+	.	ID=AT4G04760;Note=protein_coding_gene;Name=AT4G04760					2423334	2423644
4	TAIR10	gene	2625950	2626056	.	+	.	ID=AT4G05105;Note=miRNA;Name=AT4G05105					2626084	2626282
4	TAIR10	gene	2626405	2628830	.	-	.	ID=AT4G05110;Note=protein_coding_gene;Name=AT4G05110					2626084	2626282
4	TAIR10	gene	5295933	5296978	.	+	.	ID=AT4G08360;Note=protein_coding_gene;Name=AT4G08360					5298452	5298657
4	TAIR10	gene	5631298	5633779	.	+	.	ID=AT4G08840;Note=protein_coding_gene;Name=AT4G08840					5634255	5634774
4	TAIR10	gene	5636489	5640636	.	-	.	ID=AT4G08850;Note=protein_coding_gene;Name=AT4G08850					5634255	5634774
4	TAIR10	gene	5792207	5792790	.	+	.	ID=AT4G09030;Note=protein_coding_gene;Name=AT4G09030					5792811	5792945
4	TAIR10	gene	5794529	5797375	.	-	.	ID=AT4G09040;Note=protein_coding_gene;Name=AT4G09040					5792811	5792945
4	TAIR10	gene	5940186	5943280	.	+	.	ID=AT4G09360;Note=protein_coding_gene;Name=AT4G09360					5938880	5939233
4	TAIR10	gene	7242165	7242924	.	-	.	ID=AT4G12090;Note=protein_coding_gene;Name=AT4G12090					7243769	7244037
4	TAIR10	gene	7885251	7885462	.	-	.	ID=AT4G13564;Note=miRNA;Name=AT4G13564					7886816	7886931
4	TAIR10	gene	7884516	7885982	.	+	.	ID=AT4G13570;Note=protein_coding_gene;Name=AT4G13570					7886816	7886931
4	TAIR10	gene	7887440	7888638	.	+	.	ID=AT4G13572;Note=protein_coding_gene;Name=AT4G13572					7886816	7886931
4	TAIR10	gene	8267289	8271121	.	-	.	ID=AT4G14360;Note=protein_coding_gene;Name=AT4G14360					8271310	8271444
4	TAIR10	gene	8271464	8273765	.	-	.	ID=AT4G14365;Note=protein_coding_gene;Name=AT4G14365					8271310	8271444
4	TAIR10	gene	10703362	10704816	.	+	.	ID=AT4G19680;Note=protein_coding_gene;Name=AT4G19680					10705502	10705691
4	TAIR10	gene	10707426	10709015	.	+	.	ID=AT4G19690;Note=protein_coding_gene;Name=AT4G19690					10705502	10705691
4	TAIR10	gene	10838310	10839142	.	+	.	ID=AT4G20000;Note=protein_coding_gene;Name=AT4G20000					10839785	10840107
4	TAIR10	gene	10840974	10841096	.	-	.	ID=AT4G20006;Note=protein_coding_gene;Name=AT4G20006					10839785	10840107
4	TAIR10	gene	10841983	10844124	.	+	.	ID=AT4G20010;Note=protein_coding_gene;Name=AT4G20010					10839785	10840107
4	TAIR10	gene	11620998	11623797	.	-	.	ID=AT4G21903;Note=protein_coding_gene;Name=AT4G21903					11624460	11624582
4	TAIR10	gene	11625362	11631078	.	-	.	ID=AT4G21910;Note=protein_coding_gene;Name=AT4G21910					11624460	11624582
4	TAIR10	gene	14431526	14432290	.	+	.	ID=AT4G29285;Note=protein_coding_gene;Name=AT4G29285					14432739	14432941
4	TAIR10	gene	14432741	14433084	.	-	.	ID=AT4G29290;Note=protein_coding_gene;Name=AT4G29290					14432739	14432941
4	TAIR10	gene	14433991	14434524	.	-	.	ID=AT4G29300;Note=protein_coding_gene;Name=AT4G29300					14432739	14432941
5	TAIR10	gene	947146	950171	.	+	.	ID=AT5G03670;Note=protein_coding_gene;Name=AT5G03670					951575	951697
5	TAIR10	gene	1813919	1814371	.	+	.	ID=AT5G06030;Note=protein_coding_gene;Name=AT5G06030					1814508	1814651
5	TAIR10	gene	1815128	1816037	.	+	.	ID=AT5G06040;Note=protein_coding_gene;Name=AT5G06040					1814508	1814651
5	TAIR10	gene	2349455	2351509	.	+	.	ID=AT5G07420;Note=protein_coding_gene;Name=AT5G07420					2353375	2353416
5	TAIR10	gene	2352439	2354202	.	+	.	ID=AT5G07430;Note=protein_coding_gene;Name=AT5G07430					2353375	2353416
5	TAIR10	gene	6298386	6300289	.	+	.	ID=AT5G18870;Note=protein_coding_gene;Name=AT5G18870					6302200	6302427
5	TAIR10	gene	6300535	6301422	.	-	.	ID=AT5G18880;Note=protein_coding_gene;Name=AT5G18880					6302200	6302427
5	TAIR10	gene	6301652	6304088	.	+	.	ID=AT5G18890;Note=protein_coding_gene;Name=AT5G18890					6302200	6302427
5	TAIR10	gene	6304215	6306290	.	-	.	ID=AT5G18900;Note=protein_coding_gene;Name=AT5G18900					6302200	6302427
5	TAIR10	gene	7148978	7152876	.	-	.	ID=AT5G21060;Note=protein_coding_gene;Name=AT5G21060					7154328	7154652
5	TAIR10	gene	7156173	7157775	.	+	.	ID=AT5G21070;Note=protein_coding_gene;Name=AT5G21070					7154328	7154652
5	TAIR10	gene	7474810	7477941	.	-	.	ID=AT5G22510;Note=protein_coding_gene;Name=AT5G22510					7478485	7478650
5	TAIR10	gene	7478930	7479527	.	+	.	ID=AT5G22520;Note=protein_coding_gene;Name=AT5G22520					7478485	7478650
5	TAIR10	gene	7480527	7481194	.	+	.	ID=AT5G22530;Note=protein_coding_gene;Name=AT5G22530					7478485	7478650
5	TAIR10	gene	7778121	7780628	.	+	.	ID=AT5G23120;Note=protein_coding_gene;Name=AT5G23120					7777103	7777934
5	TAIR10	gene	7758307	7775671	.	+	.	ID=AT5G23110;Note=protein_coding_gene;Name=AT5G23110					7777103	7777934
5	TAIR10	gene	7803141	7805815	.	-	.	ID=AT5G23190;Note=protein_coding_gene;Name=AT5G23190					7806735	7806848
5	TAIR10	gene	7807183	7809164	.	+	.	ID=AT5G23200;Note=protein_coding_gene;Name=AT5G23200					7806735	7806848
5	TAIR10	gene	8440694	8441218	.	-	.	ID=AT5G24655;Note=protein_coding_gene;Name=AT5G24655					8440235	8440449
5	TAIR10	gene	8437085	8439104	.	+	.	ID=AT5G24650;Note=protein_coding_gene;Name=AT5G24650					8440235	8440449
5	TAIR10	gene	8946824	8946896	.	-	.	ID=AT5G25625;Note=tRNA;Name=AT5G25625					8945223	8945435
5	TAIR10	gene	8947223	8949599	.	+	.	ID=AT5G25630;Note=protein_coding_gene;Name=AT5G25630					8945223	8945435
5	TAIR10	gene	9684072	9685561	.	+	.	ID=AT5G27420;Note=protein_coding_gene;Name=AT5G27420					9686262	9686449
5	TAIR10	gene	9687378	9689420	.	+	.	ID=AT5G27430;Note=protein_coding_gene;Name=AT5G27430					9686262	9686449
5	TAIR10	gene	10017036	10018441	.	+	.	ID=AT5G27990;Note=protein_coding_gene;Name=AT5G27990					10019776	10019877
5	TAIR10	gene	10020679	10021251	.	+	.	ID=AT5G28000;Note=protein_coding_gene;Name=AT5G28000					10019776	10019877
5	TAIR10	gene	12277542	12278091	.	-	.	ID=AT5G32619;Note=protein_coding_gene;Name=AT5G32619					12278024	12278596
5	TAIR10	gene	15121438	15121836	.	+	.	ID=AT5G37960;Note=protein_coding_gene;Name=AT5G37960					15120706	15120927
5	TAIR10	gene	15417733	15420606	.	-	.	ID=AT5G38510;Note=protein_coding_gene;Name=AT5G38510					15420814	15420899
5	TAIR10	gene	15421573	15423431	.	+	.	ID=AT5G38520;Note=protein_coding_gene;Name=AT5G38520					15420814	15420899
5	TAIR10	gene	16811384	16813183	.	-	.	ID=AT5G42030;Note=protein_coding_gene;Name=AT5G42030					16811091	16811142
5	TAIR10	gene	16807483	16810646	.	-	.	ID=AT5G42020;Note=protein_coding_gene;Name=AT5G42020					16811091	16811142
5	TAIR10	gene	16927910	16930472	.	-	.	ID=AT5G42340;Note=protein_coding_gene;Name=AT5G42340					16929714	16929784
5	TAIR10	gene	16931534	16934003	.	+	.	ID=AT5G42350;Note=protein_coding_gene;Name=AT5G42350					16929714	16929784
5	TAIR10	gene	17263965	17265620	.	-	.	ID=AT5G43040;Note=protein_coding_gene;Name=AT5G43040					17267296	17267638
5	TAIR10	gene	17269507	17272164	.	-	.	ID=AT5G43060;Note=protein_coding_gene;Name=AT5G43060					17267296	17267638
5	TAIR10	gene	17268025	17269024	.	+	.	ID=AT5G43050;Note=protein_coding_gene;Name=AT5G43050					17267296	17267638
5	TAIR10	gene	19353676	19356300	.	+	.	ID=AT5G47800;Note=protein_coding_gene;Name=AT5G47800					19358296	19358415
5	TAIR10	gene	19356356	19358125	.	-	.	ID=AT5G47810;Note=protein_coding_gene;Name=AT5G47810					19358296	19358415
5	TAIR10	gene	19552142	19555529	.	-	.	ID=AT5G48230;Note=protein_coding_gene;Name=AT5G48230					19555694	19555848
5	TAIR10	gene	19647835	19648281	.	-	.	ID=AT5G48490;Note=protein_coding_gene;Name=AT5G48490					19648811	19648911
5	TAIR10	gene	20474487	20479455	.	+	.	ID=AT5G50310;Note=protein_coding_gene;Name=AT5G50310					20473165	20473402
5	TAIR10	gene	20835137	20838262	.	-	.	ID=AT5G51270;Note=protein_coding_gene;Name=AT5G51270					20839706	20839776
5	TAIR10	gene	20841245	20843806	.	+	.	ID=AT5G51280;Note=protein_coding_gene;Name=AT5G51280					20839706	20839776
5	TAIR10	gene	22184779	22186525	.	-	.	ID=AT5G54610;Note=protein_coding_gene;Name=AT5G54610					22186866	22186969
5	TAIR10	gene	22187761	22189746	.	-	.	ID=AT5G54620;Note=protein_coding_gene;Name=AT5G54620					22186866	22186969
5	TAIR10	gene	22700962	22702116	.	-	.	ID=AT5G56050;Note=protein_coding_gene;Name=AT5G56050					22703532	22703887
5	TAIR10	gene	22704008	22704892	.	+	.	ID=AT5G56060;Note=protein_coding_gene;Name=AT5G56060					22703532	22703887
