# Supplementary material for: Hyperosmotic stress memory in Arabidopsis is mediated by distinct epigenetically labile sites in the genome and is restricted in the male germline by DNA glycosylase activity
Source: eLife. 2016 May 31;5:e13546. doi: 10.7554/eLife.13546 (PMC4887212; doi:10.7554/eLife.13546)
Supplement: Supplementary file 6. [file elife-13546-supp6.xlsx]

## Sheet: diff expressed
	shoot_0.5 hr	shoot_1 hr	shoot_3 hr	shoot_6 hr	shoot_12 hr	shoot_24 hr	root_0.5 hr	root_1 hr	root_3 hr	root_6 hr	root_12 hr	root_24 hr	lcRNA present	Affected by Stress
AT1G03210	-1.2	-1.08	-1.19	-1.05	-1.01	-1.46	-1.0	-1.07	-1.76	-2.66	-2.06	-1.67	No
AT1G07570	-1.0	-1.2	-1.97	-2.74	-2.48	-1.97	1.43	1.11	1.33	1.23	1.03	1.11	Yes	Salinity, drough, ABA
AT1G07590	1.09	1.12	1.09	1.16	1.5	1.47	6.88	2.59	3.64	3.67	3.71	7.91	Yes	Salinity
AT1G10780	1.14	-1.0	1.11	1.0	1.02	-1.19	-1.12	-1.37	-2.21	-2.35	-2.52	-2.61	No
AT1G11280	1.1	1.13	-1.24	-1.41	-1.6	-1.48	-1.1	-1.35	-1.99	-1.95	-2.18	-2.72	Yes	ABA
AT1G26550	-1.07	-1.11	1.19	1.17	1.11	1.09	-1.46	-1.47	-1.89	-2.51	-1.56	-1.62	No
AT1G27210	2.05	-1.04	1.1	-1.17	-1.48	-2.1	1.09	1.18	-1.15	-1.77	-2.18	-1.63	Yes	Salinity, drought. Cold, ABA
AT1G31830	-1.02	1.15	2.49	2.69	2.97	2.33	-1.21	-1.31	-1.79	-2.38	-1.53	-1.53	Yes	Salinity, drought. Cold, ABA
AT1G33240	1.08	-1.37	-1.88	-2.16	-3.45	-2.08	1.04	-1.04	-1.11	1.02	-1.34	-1.27	Yes	Salinity, drought. ABA
AT1G42960	1.05	1.09	1.25	1.05	1.18	1.11	-1.1	-1.32	-2.22	-3.33	-1.88	-1.86	No
AT1G47400	-4.28	-2.29	1.52	1.43	2.21	2.72	-1.03	1.78	2.88	1.12	3.03	1.32	Yes	Salinity, drought, cold, ABA
AT1G51805	-1.1	1.04	-1.5	-1.37	-2.53	-2.15	-1.0	1.0	1.05	-1.05	1.01	1.03	Yes	ABA, salinity
AT1G52040	2.3	1.86	4.38	6.1	7.2	3.76	-1.16	-1.09	-1.26	-1.2	-1.03	-1.2	No
AT1G52070	-1.57	-1.33	-1.29	-1.47	-1.48	-1.53	-1.13	-1.23	-4.91	-3.9	-6.25	-1.94	Yes	Salt
AT1G54870	1.1	1.08	1.19	1.15	1.02	1.38	1.14	1.05	1.25	1.96	2.9	1.3	Yes	Not clear
AT1G54890	1.05	1.2	-1.06	1.17	1.02	-1.04	-1.44	-2.6	-1.85	2.73	1.24	2.28	No
AT1G59960	-1.7	-1.91	-1.84	-1.63	-1.06	-1.32	-1.03	-1.08	-1.01	-1.1	-1.46	-1.45	No
AT1G60730	-1.45	-1.42	-1.27	-1.24	-1.54	-1.45	1.02	2.01	6.05	3.97	2.91	3.56	Yes/No	Salinity
AT1G61260	1.07	-1.14	-1.05	-1.06	1.03	-1.07	1.2	1.48	2.67	3.55	3.26	4.06	Yes	drought
AT1G63420	1.09	1.27	2.57	2.4	2.31	1.95	-1.41	-1.66	-1.92	-2.16	-2.01	-1.61	No
AT1G64470	1.29	1.28	1.38	1.43	1.14	1.1	3.23	2.35	2.59	3.6	2.59	2.8	Yes	Salinity, drought, cold
AT1G66230	-1.35	-3.64	-3.85	-5.02	-4.93	-5.05	1.25	1.47	-1.04	1.05	1.22	1.23	Yes	Salinity, drought, ABA
AT1G68840	-1.44	-9.72	-9.68	-15.8	-30.61	-19.85	1.15	1.49	5.81	7.49	2.99	3.27	Yes	Salinity, cold, ABA
AT1G71000	1.15	1.08	1.13	1.36	1.07	-1.0	-1.09	1.0	2.55	3.12	7.93	15.36	Yes/No	ABA, salinity
AT1G71890	-1.84	-1.84	-1.73	-2.1	-2.27	-2.42	-1.09	-1.06	-1.17	1.22	1.14	1.27	No
AT1G72070	-1.45	-1.48	-1.55	-1.69	-2.08	-1.83	1.07	1.25	2.12	1.81	2.18	1.92	Yes	Salinity
AT1G73280	1.1	1.19	1.03	1.05	1.04	1.05	-1.26	-1.08	-1.46	-1.89	-1.57	-1.67	No
AT2G02000	-1.55	-1.58	-1.41	-1.23	1.53	8.78	1.03	2.97	26.91	53.6	12.07	26.49	No
AT2G02010	-1.55	-1.58	-1.41	-1.23	1.53	8.78	1.03	2.97	26.91	53.6	12.07	26.49	Yes/No	Salinity, drought. Cold, ABA
AT2G02230	1.32	1.07	1.44	1.18	1.07	1.44	1.94	2.22	5.42	4.46	2.9	2.65	Yes	Salinity, drought. Cold, ABA
AT2G04080	1.08	1.21	2.06	3.24	2.7	1.66	1.17	-1	1.83	4.02	2.78	3.53	No
AT2G07675	1.18	-1.34	-1.55	-1.44	-1.32	1.0	1.24	1.13	-1.21	-1.22	1.5	2.06	No
AT2G07676	-1.3	-1.41	-1.54	-1.61	-1.29	-1.51	-1.81	-2.75	-2.48	-1.97	-2.01	-1.64	No
AT2G14890	1.28	1.05	1.27	1.61	1.49	1.31	-1.16	-1.29	-1.88	-1.79	-1.94	-1.83	Yes	Salinity
AT2G15390	-1.29	-1.43	-1.5	-1.39	-1.46	-1.73	-1.95	-1.38	1.22	1.06	-1.13	-1.15	No
AT2G18110	-1.03	-1.04	-1	-1.03	1.05	1.04	1.14	1.05	-1.4	-1.96	-1.48	-1.52	Yes/No	Salinity
AT2G18330	-1.09	-1.16	-1.78	-1.5	-1.14	-1.24	-1.35	-1.55	-1.83	-1.5	-2.1	-2.06	Yes	Not clear
AT2G21650	1.04	1.13	-2.28	-14.82	-18.15	-16.76	-1.25	-1.24	-1.81	-1.67	-1.49	1.28	No
AT2G21900	1.1	1.31	1.29	1.15	1.01	1.24	1.27	1.8	7.21	14.04	2.63	4.95	No
AT2G24762	1.72	-1.84	-1.73	1.43	1.42	1.25	-1.68	-2.02	1.16	1.16	-1.05	-1.15	Yes	Salinity, drought, ABA
AT2G25680	-1.54	-1.54	-1.69	-2.02	-2.09	-1.42	-1.0	-1.06	-1.27	-1.04	-1.13	1.39	Yes/No	Salinity, drought, ABA
AT2G26440	-1.84	-1.43	-3.78	-1.22	-2.52	-3.46	-1.02	-1.36	-1.72	-2.41	-3.04	-2.82	Yes/No	Salinity, cold, ABA
AT2G27530	-1.09	-1.09	-2	-1.92	-1.54	-1.49	-1.15	-1.15	-1.68	-2.28	-2.03	-1.63	Yes	Not clear
AT2G27730	-1.05	-1.02	-1.02	1.07	1.22	1.05	-1.14	-1.15	-1.69	-2.14	-1.6	-1.56	No
AT2G27740	1.03	1.13	1	1.02	1.21	1.46	-1.14	-1.03	-1.7	-1.96	-1.54	-1.5	No
AT2G30070	-1.1	1.12	-1.24	-1.28	1.28	-1.16	1.82	2.0	3.19	4.21	3.25	2.17	Yes	Salinity, drought. Cold, ABA
AT2G32190	-1.65	-1.93	-2.05	-2.11	-1.96	3.11	1.5	3.23	10.11	17.05	5.83	7.36	Yes/No	Salinity, drought, cold, ABA
AT2G33370	-1.05	-1.13	-1.42	-2.07	-1.78	-2.96	-1.13	-1.22	-1.71	-2.46	-2.21	-2.2	Yes	Salinity, drought, ABA
AT2G33380	1.22	2.05	27.11	18.48	19.38	27.57	1.5	-1.09	1.66	2.39	8.22	9.07	Yes	Salinity, drought, ABA
AT2G34060	-1.01	-1.14	-1.11	-1.9	-2.31	-2.16	1.31	-1.05	-1.16	-1.08	-1.05	-1.39	Yes/No	Salinity, drought, ABA
AT2G34070	-2.26	-3.12	-3.03	-2.6	-1.61	-1.4	-1.03	1.29	2.04	2.67	1.24	1.18	Yes	Salinity, ABA
AT2G35940	-1.06	1.37	1.96	1.45	1.9	2.17	1.46	1.88	1.69	1.69	2.96	3.05	Yes	Salinity, drought
AT2G38390	-2.06	-2.06	-1.03	-1.78	-1.42	-2.26	-1.06	-1.11	-1.26	-1.74	-1.05	-1.05	No
AT2G34060	1.1	1.06	-1.0	1.03	1.45	1.07	1.39	1.13	1.8	2.01	1.62	2.11	Yes/No	Salinity, drought, ABA
AT2G41990	1.15	1.4	-1.24	-1.31	-1.94	-2.44	-1.01	-1.2	-1.22	1.05	1.06	-1.18	Yes	Cold, ABA
AT3G03420	-1.22	-1.34	-1.6	-1.59	-1.2	-1.19	-1.33	-1.33	-1.29	-1.42	-1.96	-1.99	Yes	Not clear
AT3G04240	-1.17	-1.02	1.55	1.4	1.64	1.84	1.13	1.41	2.54	3.78	2.52	3.09	Yes/No	Salinity, drought
AT3G07000	-1.1	-1.06	-1.2	-1.27	-1.21	-1.24	-1.52	-1.81	-1.6	1.3	-1.43	-1.86	No
AT3G07010	1.98	2.26	-1.35	-1.16	-1.14	-2.83	1.04	-1.28	-1.2	1.01	-1.67	1.16	Yes/No	Salinity, drought, ABA
AT3G07130	-1.15	1.1	1.06	-1.02	-1.13	1.03	-1.49	-1.42	-3.08	-4.23	-2.1	-2.1	Yes/No	ABA
AT3G18040	1.11	1.06	1.01	1.18	1.27	1.31	1.1	1.17	1.07	1.93	1.99	1.88	No
AT3G19480	-1.07	-0.14	-1.76	-2.23	-2.02	-2.3	-1.14	-1.21	-1.44	-1.4	1.07	-1.11	Yes/No	ABA
AT3G21870	-1.07	-1.51	-1.92	-5.53	-5.27	-4.34	-1.02	-1.07	-1.3	-1.22	-1.11	-1.07	Yes/No	Salinity, drought, cold
AT3G22160	-1.39	-1.37	-1.38	-1.61	-1.63	-1.69	1.07	1.8	5.17	6.18	2.46	3.24	Yes	Salinity, drought, cold
AT3G25070	-1.04	-1.09	-1.86	-2.06	-2.03	-2.4	-1.06	-1.15	1.51	1.63	1.09	1.02	Yes/No	Salinity, drought, cold
AT3G25110	-1.01	1.18	1.55	2.18	2.18	2.71	-1.14	-1.09	-1.59	-1.92	-1.12	-1.12	Yes/No	Salinity
AT3G43250	1.04	-1.01	-1.1	-1.1	-1.04	-1.0	1.08	1.27	2.6	5.81	1.43	1.13	Yes	Salinity, drought, ABA
AT3G45140	1.07	1.11	2.23	5.67	8.4	3.62	1.04	1.1	-1.07	1.02	1.03	1.12	Yes	Salinity, cold, ABA
AT3G46010	-1.06	1.09	1.07	1.23	1.07	-1.11	-1.25	-1.44	-2.02	-2.49	-1.77	-1.73	Yes	Not clear
AT3G49380	1.03	-1	1.07	1.18	-1.01	-1.05	1.29	1.14	1.31	2.42	1.76	1.31	No
AT3G56200	1.14	-1.69	-1.18	1.38	1.46	2.77	-1.08	1.61	2.82	4.81	2.29	1.87	Yes	Cold, ABA
AT4G00955	-1.66	-1.46	-2.13	-1.89	-2.46	-1.82	-1.28	-1.26	-1.24	-1.23	-1.08	1.02	No
AT4G01660	-1.31	-1.59	-1.79	-1.18	1.07	1.64	-1.42	-0.139	-1.46	-1.45	-1.19	-1.15	No
AT4G03030	1.14	-1.03	1.76	1.86	1.9	2.09	1.08	1.24	1.23	-1.02	1.3	1.28	Yes	Salinity, drought, ABA
AT4G04220	-1.89	-1.47	-1.76	-1.28	-1.65	-1.6	1.02	1.17	1.49	2.33	1.66	1.6	Yes	Salinity, drought
AT4G04750	1.15	1.15	1.81	1.62	2.51	2.25	-1.08	-1.25	-1.44	-1.2	1.39	-1.2	No
AT4G08850	-1.85	-1.64	-4.45	-2.37	-2.68	-2.44	1.01	1.47	3.25	4.45	2.42	5.66	Yes	drought, old, ABA
AT4G09030	-2.28	-3.01	-1.62	-1.09	1.32	1.92	1.51	2.2	3.44	4.5	3.38	2.7	Yes	ABA
AT4G10120	-1.21	-1.5	-2.65	-5.64	-3.04	-2.44	1.04	-1	-1.05	-1.15	1.1	1.13	Yes	Salinity, ABA
AT4G14240	-1.37	-1.16	-1.38	-1.24	-1.24	1.13	-1.13	-1.28	-1.91	-1.68	-1.39	-1.03	Yes/No	Salinity, drought, ABA
AT4G14365	-1.94	-2.35	-2.91	-2.33	-3.3	-2.41	2.35	2.9	13.02	18	4.76	8.1	Yes	Salinity, drought, cold, ABA
AT4G15440	1.26	1.86	1.56	2.16	13.14	4.44	1.18	1.29	1.82	2.04	1.32	1.15	Yes/No	Salinity, drought
AT4G19680	-1.01	-1.04	-1.18	-1.14	-1.05	1.02	-1.65	-1.53	-1.84	-2.0	-1.89	-1.42	No
AT4G19690	-1.12	1.02	-1.15	-1.04	-1.03	1.0	-1.91	-1.54	-15.05	-54.56	-90.01	-19.9	Yes/No	Salinity, drought, cold, ABA
AT4G20000	-2.16	-2.5	-2.12	-2.55	-2.59	-2.19	1.7	3.6	10.66	10.04	2.64	2.17	Yes/No	Salinity, drought, cold
AT4G20010	-1.2	-1.27	-1.54	-1.72	-1.29	-1.41	-1.06	1.13	2.87	2.76	1.26	1.22	No
AT4G21090	-1.25	-1.29	-2.05	-1.66	-1.35	-1.2	-1.4	-1.29	-1.16	-1.22	-1.38	-1.49	No
AT4G21903	-1.09	-1.11	2.07	2.09	4.22	2.67	1.35	2.19	1.86	1.33	1.21	1.46	No
AT4G21910	-1.09	-1.11	2.07	2.09	4.22	2.67	1.35	2.19	1.86	1.33	1.21	1.46	No
AT4G23570	-1.56	-1.72	-2.06	-2.13	-1.91	-1.52	1.06	-1.03	1.25	2.38	1.73	2.34	No
AT4G29285	-1.04	1.02	-1.05	1.02	-1.03	-1	-1.11	-1.18	2.2	3.34	1.02	-1.08	No
AT4G33280	1.04	1.11	-1.04	-1.05	-1.05	-1.15	1.19	1.03	-1.05	2.65	1.84	2.67	No
AT4G33300	1.21	-1.08	-1.16	1.15	-1.2	-1.92	1.42	1.46	1.5	1.44	1	-1.05	Yes	Salinity, drought, cold
AT5G03670	-1.05	-1.19	1	1.01	-1.19	-1.04	1.47	1.76	2.04	-1.13	1.17	1.33	Yes	Not clear
AT5G10190	1.0	1.09	-1.04	1.11	1.13	1.08	1.52	1.66	2.22	2.46	1.72	1.57	Yes	Salinity, drought
AT5G18890	1.59	1.69	2.18	1.61	1.15	2.9	-1.05	1.63	1.89	1.53	1.03	1.03	No
AT5G22520	1.11	1.09	1.05	1.04	1.06	1.05	2.32	8.42	18.35	18.11	3.2	2.87	Yes/No	Salinity, drought. Cold, ABA
AT5G22530	1.11	1.09	1.05	1.04	1.06	1.05	2.32	8.42	18.35	18.11	3.2	2.87	Yes/No	Salinity, drought. Cold, ABA
AT5G23190	1.04	-1	-1.05	1.15	1.04	-1.07	-1.14	-1.16	-1.27	-2.48	1.37	1.4	Yes	ABA
AT5G24655	-1.08	-2.51	-1.07	1.38	1.86	2.92	1.12	1.31	1.84	12.38	3.89	2.48	No
AT5G25910	-1.02	1.03	1.02	1.01	-1.13	1.01	1.13	1.03	1.43	2.01	1.37	1.38	Yes	Salinity, drought, cold
AT5G25930	-1.1	-1.7	-1.73	-1.5	-1.99	-1.9	1.52	3.77	9.7	11.11	4.54	5.12	Yes/No	Salinity, drought, cold, ABA
AT5G27140	1.08	-1.04	-2	-1.7	-1.4	-1.18	1.16	-1.29	-2.09	-2.08	-1.5	-1.18	Yes	Not clear
AT5G27420	-1.16	-1.98	-1.61	-1.96	-2.36	-2.09	2.28	6.75	23.29	7.11	9.57	-1.49	Yes	Salinity, drought, cold, ABA
AT5G27430	-1.07	-1.17	-1.25	-1.29	1.03	-1.13	-1.5	-1.53	-1.66	-2.44	-2.08	-1.91	Yes	Not clear
AT5G28610	-1.11	1.16	1	1.09	1.01	-1.09	2.6	5.13	16.72	16.92	3.97	2.86	No
AT5G42020	-1.59	-1.54	-2.54	-1.22	1.16	1.05	-1.25	-1.34	-2.8	-3.33	-2.0	-1.41	Yes	Salinity, drought, ABA
AT5G42030	1.04	1.08	1.87	1.47	1.38	1.25	-1.1	-1.18	-1.46	-3.13	-1.73	-1.94	Yes/No	ABA
AT5G43060	-1.03	-1.01	-1.12	1.16	1.28	-1.99	1.05	-1.04	-1.62	-1.65	1.18	1.08	Yes	Not clear
AT5G44020	-1.07	-1.17	-7.01	-6.19	-7.57	-5.28	-1.19	-1.21	-2.83	-3.07	-5.96	-1.88	Yes	Cold, ABA
AT5G44460	1	1.04	1.19	1.06	-1.09	1	-1.02	-1.08	-2.14	-2.62	-1.6	-1.65	Yes	Salinity, drought, ABA
AT5G46290	-1.08	-1.03	-1.55	-1.41	-1.01	-1.3	-1.05	-1.25	-1.99	-2.91	-1.95	-1.87	Yes	Salinity, drought, cold, ABA
AT5G46295	-1.2	-1.06	-1.07	-1.11	-1.17	-1.11	-1.04	1.35	2.47	3.56	1.02	1.04	Yes/No	Drought, cold, ABA
AT5G46830	1.36	2.28	5.57	4.7	5.34	3.45	1.13	1.02	1.01	1.0	-1.01	-1.0	Yes/No	Salinity, drought, cold, ABA
AT5G47800	1.25	1.43	1.14	1.12	1.56	1.42	1.07	1.34	1.22	1.04	2.07	1.95	Yes	ABA
AT5G48230	1.18	1.11	1.0	-1.1	1.2	-1.01	-1.1	-1.13	-1.66	-2.71	-2.05	-2.15	Yes	Not clear
AT5G48490	1.01	-2.02	-1.67	-4.04	-25.69	-7.03	-1.02	-1.08	-1.06	-1.0	-1.01	-1.12	Yes/No	Salinity, drought, ABA
AT5G50400	-1.03	1.11	1.04	1.11	1.12	1.21	-1.07	-1.33	-1.88	-2.1	-1.15	1.02	Yes	Not clear
AT5G53830	-1.01	-1.08	1.17	1.35	1.42	1.26	1.2	1.74	4.52	3.8	2.53	2.48	Yes	Salinity, cold, ABA
AT5G54610	-2.34	-1.59	-2.48	1.04	-1.43	-1.06	-1.04	-1.13	-1.28	-1.02	-1.07	-1.15	Yes/No	Salinity, drought, ABA
AT5G57630	1.27	-1.89	-1.22	2.45	1.05	-2.17	1.13	1.18	1.69	1.2	1.33	1.12	Yes/No	Salinity, drought, cold, ABA
AT5G60950	-2.26	-1.71	-2.35	-1.27	-1.77	-1.77	-1.06	-1.22	-2.32	-3.04	-3.3	-3.11	No
AT5G60960	-1.24	-1.31	-2.72	-2.5	-1.54	-1.36	-1.67	-1.7	-2.57	-3.5	-3.19	-2.63	Yes	Salinity, drought, ABA
