# Supplementary material for: Hyperosmotic stress memory in Arabidopsis is mediated by distinct epigenetically labile sites in the genome and is restricted in the male germline by DNA glycosylase activity
Source: eLife. 2016 May 31;5:e13546. doi: 10.7554/eLife.13546 (PMC4887212; doi:10.7554/eLife.13546)
Supplement: Supplementary file 7. [file elife-13546-supp7.xls]

## Sheet: Sheet1
Gene	Name	Forward	Reverse	Comment
At1g13320	PROTEIN PHOSPHATASE 2A SUBUNIT A3	TAACGTGGCCAAAATGATGC	GTTCTCCACAACCGCTTGGT	housekeeping
At1g13440	GLYCERALDEHYDE-3-PHOSPHATE DEHYDROGENASE C-2	TTGGTGACAACAGGTCCAAGCA	AAACTTGTCGCTCAATGCAATC	housekeeping
At3g62250	UBIQUITIN 5	CTCCTTCTTTCTGGTAAACGT	GGTGCTAAGAAGAGGAAGAAT	housekeeping
At1g66230	MYB DOMAIN PROTEIN 20	CTTCGCATTCTTCTAATGATTCGAG	GTTTCCCCCACCCCATAGTTTC	Gene of interest
At2g25680	MOLYBDATE TRANSPORTER 1	CGGGGCATTGCTACTATTTG	AAAGCCTATGGCAGCATTTG	Gene of interest
At2g30070	POTASSIUM UPTAKE TRANSPORTER 1	TGGACTTGCTGTGACCTCTG	GAGAAGCTCGATGGAACCGA	Gene of interest
At2g33380.1	CALEOSIN 3	AATGGCAATCGATCCTTTTG	AGAATTGGCCCTCTCTTTGG	Gene of interest
At2g33380.2	CALEOSIN 3 (splice variant)	CCGAAGGAAGGCTTTCAAAC	TTCGCTAACCAAACACACACA	Gene of interest
At4g34060	DEMETER-LIKE PROTEIN 3	AGACACAAGACGGATTGAAC	TCATCAGGTGGAGTGTGTAG	Gene of interest
At5g27420	CARBON/NITROGEN INSENSITIVE 1 sense	ACCGGTGGGCTTTTCTTAG	GGAACCGCTAGTTGAACCAA	Gene of interest
At5g27420_ant	CARBON/NITROGEN INSENSITIVE 1_antisense	GAGTGACGAACGCAACGGTTG		Gene of interest
CRISPR primer
sgRNA
sgRNA DMR CNI1 A1	sgRNA A for CRISPR CNI1.1	attgACGACTAAGTCGTTTCGATA	aaacTATCGAAACGACTTAGTCGT	guide RNA
sgRNA DMR CNI1 B1	sgRNA B for CRISPR CNI1.1	attgTTTGATCCGACGAAATCATA	aaacTATGATTTCGTCGGATCAAA	guide RNA
Genotyping
CRISPR-CNI1.1 deletion	Genotyping CNI1 HS-DMR deletion	CAGTTTCCACAGTTAATCATTTGAGCGTCA	GGACGAGACACGTAGAGTTATACCAATGTG	genotyping
CHOP-PCR
At5g27420	DMR_CNI1	GTTGTTGTCTACAATATGATGATGGTACC	GGAACCTTGCATTCACTTATTAATCATTCAGCAC
BISULFITE
At5g27420	DMR_CNI1	TAATTGTATATGAGATGTTGGAAAATGTTTAT	ATAAAATAAAATATATATATATATATATTTTTAAACAAA
