# Supplementary material for: Hyperosmotic stress memory in Arabidopsis is mediated by distinct epigenetically labile sites in the genome and is restricted in the male germline by DNA glycosylase activity
Source: eLife. 2016 May 31;5:e13546. doi: 10.7554/eLife.13546 (PMC4887212; doi:10.7554/eLife.13546)
Supplement: Supplementary file 8. [file elife-13546-supp8.zip]

Archive with 1 entries (1 files):
- Supplementary_file_8.ods
