# Supplementary material for: Hyperosmotic stress memory in Arabidopsis is mediated by distinct epigenetically labile sites in the genome and is restricted in the male germline by DNA glycosylase activity
Source: eLife. 2016 May 31;5:e13546. doi: 10.7554/eLife.13546 (PMC4887212; doi:10.7554/eLife.13546)
Supplement: Supplementary file 8. [file elife-13546-supp8.zip › Supplementary_file_8.ods]

## Sheet: Sheet1
Methylated cytosine calling
	Penalties
Features of short read alignments	Low	Medium	High
Support core read	3	4	5
Support	3	4	5
quality_max	20	30	35
quality_diff	20	10	5
core_noise_T_pvalue	1	1	1
core_noise_N_pvalue	1	1	1
startpos_core	3	4	5
cn_noise	0.3	0.15	0.05
quality_max_noncall	99	35	30
avg_hits	2	1.5	1.1
percent_mm	0.1	0.07	0.05
exp_obs	8	5	3
depth_obs	10	7	5
gc_cont	5	10	15
seq_complexity	0	1	3
pc	5	8	10
fwd_rev_ratio	30	10	5
left_right_ratio	30	10	5
